# Supplementary material for: Nuclear PD-L1 triggers tumour-associated inflammation upon DNA damage
Source: EMBO Rep. 2025 Jan 2;26(3):635–55. doi: 10.1038/s44319-024-00354-9 (PMC11811057; doi:10.1038/s44319-024-00354-9)
Supplement: Supplementary file 2 — Source data Fig. 1 [file 44319_2024_354_MOESM2_ESM.zip]

Archive with 142 entries (113 files):
- Figure 1/
- Figure 1/.DS_Store
- __MACOSX/
- __MACOSX/Figure 1/
- __MACOSX/Figure 1/._.DS_Store
- Figure 1/1A/
- Figure 1/1A/.DS_Store
- __MACOSX/Figure 1/1A/
- __MACOSX/Figure 1/1A/._.DS_Store
- Figure 1/1A/ATM_IP_long.tif
- __MACOSX/Figure 1/1A/._ATM_IP_long.tif
- Figure 1/1A/ATM_lysate.tif
- __MACOSX/Figure 1/1A/._ATM_lysate.tif
- Figure 1/1A/ATR_Input.tif
- __MACOSX/Figure 1/1A/._ATR_Input.tif
- Figure 1/1A/ATR_IP.tif
- __MACOSX/Figure 1/1A/._ATR_IP.tif
- Figure 1/1A/HA-PD-L1_IP.tif
- __MACOSX/Figure 1/1A/._HA-PD-L1_IP.tif
- Figure 1/1A/HA-PD-L1_lysate.tif
- __MACOSX/Figure 1/1A/._HA-PD-L1_lysate.tif
- Figure 1/1B/
- Figure 1/1B/.DS_Store
- __MACOSX/Figure 1/1B/
- __MACOSX/Figure 1/1B/._.DS_Store
- Figure 1/1B/ATR_input.tif
- __MACOSX/Figure 1/1B/._ATR_input.tif
- Figure 1/1B/ATR_IP.tif
- __MACOSX/Figure 1/1B/._ATR_IP.tif
- Figure 1/1B/ATRIP_input.tif
- __MACOSX/Figure 1/1B/._ATRIP_input.tif
- Figure 1/1B/ATRIP_IP.tif
- __MACOSX/Figure 1/1B/._ATRIP_IP.tif
- Figure 1/1B/PD-L1_input.tif
- __MACOSX/Figure 1/1B/._PD-L1_input.tif
- Figure 1/1B/PD-L1_IP.tif
- __MACOSX/Figure 1/1B/._PD-L1_IP.tif
- __MACOSX/Figure 1/._1B
- Figure 1/1C/
- Figure 1/1C/.DS_Store
- __MACOSX/Figure 1/1C/
- __MACOSX/Figure 1/1C/._.DS_Store
- Figure 1/1C/HA-PD-L1.tif
- __MACOSX/Figure 1/1C/._HA-PD-L1.tif
- Figure 1/1C/PD-L1.tif
- __MACOSX/Figure 1/1C/._PD-L1.tif
- Figure 1/1C/Tutulin.tif
- __MACOSX/Figure 1/1C/._Tutulin.tif
- Figure 1/1D/
- Figure 1/1D/.DS_Store
- __MACOSX/Figure 1/1D/
- __MACOSX/Figure 1/1D/._.DS_Store
- Figure 1/1D/KO/
- Figure 1/1D/KO/.DS_Store
- __MACOSX/Figure 1/1D/KO/
- __MACOSX/Figure 1/1D/KO/._.DS_Store
- Figure 1/1D/KO/DAPI.jpg
- __MACOSX/Figure 1/1D/KO/._DAPI.jpg
- Figure 1/1D/KO/HA.jpg
- __MACOSX/Figure 1/1D/KO/._HA.jpg
- Figure 1/1D/KO/Merge.jpg
- __MACOSX/Figure 1/1D/KO/._Merge.jpg
- Figure 1/1D/KO_Addback HA-PD-L1 FL/
- Figure 1/1D/KO_Addback HA-PD-L1 FL/.DS_Store
- __MACOSX/Figure 1/1D/KO_Addback HA-PD-L1 FL/
- __MACOSX/Figure 1/1D/KO_Addback HA-PD-L1 FL/._.DS_Store
- Figure 1/1D/KO_Addback HA-PD-L1 FL/DAPI.jpg
- __MACOSX/Figure 1/1D/KO_Addback HA-PD-L1 FL/._DAPI.jpg
- Figure 1/1D/KO_Addback HA-PD-L1 FL/HA.jpg
- __MACOSX/Figure 1/1D/KO_Addback HA-PD-L1 FL/._HA.jpg
- Figure 1/1D/KO_Addback HA-PD-L1 FL/Merge.jpg
- __MACOSX/Figure 1/1D/KO_Addback HA-PD-L1 FL/._Merge.jpg
- Figure 1/1E/
- Figure 1/1E/.DS_Store
- __MACOSX/Figure 1/1E/
- __MACOSX/Figure 1/1E/._.DS_Store
- Figure 1/1E/Enlarge_KO _addback HA-PD-L1_non-treatment/
- Figure 1/1E/Enlarge_KO _addback HA-PD-L1_non-treatment/.DS_Store
- __MACOSX/Figure 1/1E/Enlarge_KO _addback HA-PD-L1_non-treatment/
- __MACOSX/Figure 1/1E/Enlarge_KO _addback HA-PD-L1_non-treatment/._.DS_Store
- Figure 1/1E/Enlarge_KO _addback HA-PD-L1_non-treatment/ATR.jpg
- __MACOSX/Figure 1/1E/Enlarge_KO _addback HA-PD-L1_non-treatment/._ATR.jpg
- Figure 1/1E/Enlarge_KO _addback HA-PD-L1_non-treatment/DAPI.jpg
- __MACOSX/Figure 1/1E/Enlarge_KO _addback HA-PD-L1_non-treatment/._DAPI.jpg
- Figure 1/1E/Enlarge_KO _addback HA-PD-L1_non-treatment/FL-non-HA(g)-ATR(r)-18-Scale/
- Figure 1/1E/Enlarge_KO _addback HA-PD-L1_non-treatment/FL-non-HA(g)-ATR(r)-18-Scale/FL-non-HA(g)-ATR(r)-18_c1+2+3.jpg
- __MACOSX/Figure 1/1E/Enlarge_KO _addback HA-PD-L1_non-treatment/FL-non-HA(g)-ATR(r)-18-Scale/
- __MACOSX/Figure 1/1E/Enlarge_KO _addback HA-PD-L1_non-treatment/FL-non-HA(g)-ATR(r)-18-Scale/._FL-non-HA(g)-ATR(r)-18_c1+2+3.jpg
- Figure 1/1E/Enlarge_KO _addback HA-PD-L1_non-treatment/HA.jpg
- __MACOSX/Figure 1/1E/Enlarge_KO _addback HA-PD-L1_non-treatment/._HA.jpg
- Figure 1/1E/Enlarge_KO _addback HA-PD-L1_non-treatment/Merge.jpg
- __MACOSX/Figure 1/1E/Enlarge_KO _addback HA-PD-L1_non-treatment/._Merge.jpg
- Figure 1/1E/Enlarge_KO_addback HA-PD-L1_IR/
- Figure 1/1E/Enlarge_KO_addback HA-PD-L1_IR/.DS_Store
- __MACOSX/Figure 1/1E/Enlarge_KO_addback HA-PD-L1_IR/
- __MACOSX/Figure 1/1E/Enlarge_KO_addback HA-PD-L1_IR/._.DS_Store
- Figure 1/1E/Enlarge_KO_addback HA-PD-L1_IR/ATR.jpg
- __MACOSX/Figure 1/1E/Enlarge_KO_addback HA-PD-L1_IR/._ATR.jpg
- Figure 1/1E/Enlarge_KO_addback HA-PD-L1_IR/DAPI.jpg
- __MACOSX/Figure 1/1E/Enlarge_KO_addback HA-PD-L1_IR/._DAPI.jpg
- Figure 1/1E/Enlarge_KO_addback HA-PD-L1_IR/HA.jpg
- __MACOSX/Figure 1/1E/Enlarge_KO_addback HA-PD-L1_IR/._HA.jpg
- Figure 1/1E/Enlarge_KO_addback HA-PD-L1_IR/Merge.jpg
- __MACOSX/Figure 1/1E/Enlarge_KO_addback HA-PD-L1_IR/._Merge.jpg
- Figure 1/1E/KO_Addback HA-PD-L1_IR/
- Figure 1/1E/KO_Addback HA-PD-L1_IR/.DS_Store
- __MACOSX/Figure 1/1E/KO_Addback HA-PD-L1_IR/
- __MACOSX/Figure 1/1E/KO_Addback HA-PD-L1_IR/._.DS_Store
- Figure 1/1E/KO_Addback HA-PD-L1_IR/ATR.jpg
- __MACOSX/Figure 1/1E/KO_Addback HA-PD-L1_IR/._ATR.jpg
- Figure 1/1E/KO_Addback HA-PD-L1_IR/DAPI.jpg
- __MACOSX/Figure 1/1E/KO_Addback HA-PD-L1_IR/._DAPI.jpg
- Figure 1/1E/KO_Addback HA-PD-L1_IR/HA.jpg
- __MACOSX/Figure 1/1E/KO_Addback HA-PD-L1_IR/._HA.jpg
- Figure 1/1E/KO_Addback HA-PD-L1_IR/Merge.jpg
- __MACOSX/Figure 1/1E/KO_Addback HA-PD-L1_IR/._Merge.jpg
- Figure 1/1E/KO_Addback HA-PD-L1_non-treatment/
- Figure 1/1E/KO_Addback HA-PD-L1_non-treatment/.DS_Store
- __MACOSX/Figure 1/1E/KO_Addback HA-PD-L1_non-treatment/
- __MACOSX/Figure 1/1E/KO_Addback HA-PD-L1_non-treatment/._.DS_Store
- Figure 1/1E/KO_Addback HA-PD-L1_non-treatment/ATR.jpg
- __MACOSX/Figure 1/1E/KO_Addback HA-PD-L1_non-treatment/._ATR.jpg
- Figure 1/1E/KO_Addback HA-PD-L1_non-treatment/DAPI.jpg
- __MACOSX/Figure 1/1E/KO_Addback HA-PD-L1_non-treatment/._DAPI.jpg
- Figure 1/1E/KO_Addback HA-PD-L1_non-treatment/HA.jpg
- __MACOSX/Figure 1/1E/KO_Addback HA-PD-L1_non-treatment/._HA.jpg
- Figure 1/1E/KO_Addback HA-PD-L1_non-treatment/Merge.jpg
- __MACOSX/Figure 1/1E/KO_Addback HA-PD-L1_non-treatment/._Merge.jpg
- Figure 1/1E/KO_non-treatment/
- Figure 1/1E/KO_non-treatment/.DS_Store
- __MACOSX/Figure 1/1E/KO_non-treatment/
- __MACOSX/Figure 1/1E/KO_non-treatment/._.DS_Store
- Figure 1/1E/KO_non-treatment/ATR.jpg
- __MACOSX/Figure 1/1E/KO_non-treatment/._ATR.jpg
- Figure 1/1E/KO_non-treatment/DAPI.jpg
- __MACOSX/Figure 1/1E/KO_non-treatment/._DAPI.jpg
- Figure 1/1E/KO_non-treatment/HA.jpg
- __MACOSX/Figure 1/1E/KO_non-treatment/._HA.jpg
- Figure 1/1E/KO_non-treatment/Merge.jpg
- __MACOSX/Figure 1/1E/KO_non-treatment/._Merge.jpg
- Figure 1/1F_Co-localization voxels.xlsx
- __MACOSX/Figure 1/._1F_Co-localization voxels.xlsx
