# Supplementary material for: Nuclear PD-L1 triggers tumour-associated inflammation upon DNA damage
Source: EMBO Rep. 2025 Jan 2;26(3):635–55. doi: 10.1038/s44319-024-00354-9 (PMC11811057; doi:10.1038/s44319-024-00354-9)
Supplement: Supplementary file 2 — Source data Fig. 1 [file 44319_2024_354_MOESM2_ESM.zip › Figure 1/1F_Co-localization voxels.xlsx]

## Sheet: Sheet1
	non	IR
	281	577
	304	513
	417	654
	429	691
	405	535
	451	840
	195	860
	287	794
	111	642
	152	558
	136	450
	717	475
	372	624
	828	849
	467	513
	52	718
	272	662
	78	548
	334	435
	608	662
	538	664
	733	685
	709	862
	556	399
	439	770
	423	681
	552	761
	301	535
	416	794
	614	649
	292	1254
	182	490
	198	749
	119	599
	139	490
	242	110
	560	285
	52	812
	432	590
	613	609
	339	1011
	348	1229
	70	682
	237	595
	403	317
	131	535
	422	550
	588	689
	419	777
