# Supplementary material for: Nuclear PD-L1 triggers tumour-associated inflammation upon DNA damage
Source: EMBO Rep. 2025 Jan 2;26(3):635–55. doi: 10.1038/s44319-024-00354-9 (PMC11811057; doi:10.1038/s44319-024-00354-9)
Supplement: Supplementary file 3 — Source data Fig. 2 [file 44319_2024_354_MOESM3_ESM.zip]

Archive with 185 entries (168 files):
- Figure 2/
- Figure 2/.DS_Store
- __MACOSX/
- __MACOSX/Figure 2/
- __MACOSX/Figure 2/._.DS_Store
- Figure 2/2A/
- Figure 2/2A/ATM.tif
- __MACOSX/Figure 2/2A/
- __MACOSX/Figure 2/2A/._ATM.tif
- Figure 2/2A/ATR.tif
- __MACOSX/Figure 2/2A/._ATR.tif
- Figure 2/2A/Chk1.tif
- __MACOSX/Figure 2/2A/._Chk1.tif
- Figure 2/2A/Chk2.tif
- __MACOSX/Figure 2/2A/._Chk2.tif
- Figure 2/2A/pATM.tif
- __MACOSX/Figure 2/2A/._pATM.tif
- Figure 2/2A/pATR.tif
- __MACOSX/Figure 2/2A/._pATR.tif
- Figure 2/2A/pChk1.tif
- __MACOSX/Figure 2/2A/._pChk1.tif
- Figure 2/2A/pChk2.tif
- __MACOSX/Figure 2/2A/._pChk2.tif
- Figure 2/2A/PD-L1_CST.tif
- __MACOSX/Figure 2/2A/._PD-L1_CST.tif
- Figure 2/2A/PD-L1_GeneTex.tif
- __MACOSX/Figure 2/2A/._PD-L1_GeneTex.tif
- Figure 2/2A/Tubulin.tif
- __MACOSX/Figure 2/2A/._Tubulin.tif
- Figure 2/2B/
- Figure 2/2B/ATM.tif
- __MACOSX/Figure 2/2B/
- __MACOSX/Figure 2/2B/._ATM.tif
- Figure 2/2B/ATR.tif
- __MACOSX/Figure 2/2B/._ATR.tif
- Figure 2/2B/Chk1.tif
- __MACOSX/Figure 2/2B/._Chk1.tif
- Figure 2/2B/Chk2.tif
- __MACOSX/Figure 2/2B/._Chk2.tif
- Figure 2/2B/pATM.tif
- __MACOSX/Figure 2/2B/._pATM.tif
- Figure 2/2B/pATR.tif
- __MACOSX/Figure 2/2B/._pATR.tif
- Figure 2/2B/pChk1.tif
- __MACOSX/Figure 2/2B/._pChk1.tif
- Figure 2/2B/pChk2.tif
- __MACOSX/Figure 2/2B/._pChk2.tif
- Figure 2/2B/PD-L1.tif
- __MACOSX/Figure 2/2B/._PD-L1.tif
- Figure 2/2B/Tubulin.tif
- __MACOSX/Figure 2/2B/._Tubulin.tif
- Figure 2/2C/
- Figure 2/2C/ATM.tif
- __MACOSX/Figure 2/2C/
- __MACOSX/Figure 2/2C/._ATM.tif
- Figure 2/2C/ATR.tif
- __MACOSX/Figure 2/2C/._ATR.tif
- Figure 2/2C/Chk1.tif
- __MACOSX/Figure 2/2C/._Chk1.tif
- Figure 2/2C/Chk2.tif
- __MACOSX/Figure 2/2C/._Chk2.tif
- Figure 2/2C/pATM.tif
- __MACOSX/Figure 2/2C/._pATM.tif
- Figure 2/2C/pATR.tif
- __MACOSX/Figure 2/2C/._pATR.tif
- Figure 2/2C/pChk1.tif
- __MACOSX/Figure 2/2C/._pChk1.tif
- Figure 2/2C/pChk2.tif
- __MACOSX/Figure 2/2C/._pChk2.tif
- Figure 2/2C/PD-L1.tif
- __MACOSX/Figure 2/2C/._PD-L1.tif
- Figure 2/2C/Tubulin.tif
- __MACOSX/Figure 2/2C/._Tubulin.tif
- Figure 2/2D/
- Figure 2/2D/ATR.tif
- __MACOSX/Figure 2/2D/
- __MACOSX/Figure 2/2D/._ATR.tif
- Figure 2/2D/Chk1.tif
- __MACOSX/Figure 2/2D/._Chk1.tif
- Figure 2/2D/HA-PD-L1.tif
- __MACOSX/Figure 2/2D/._HA-PD-L1.tif
- Figure 2/2D/pATM.tif
- __MACOSX/Figure 2/2D/._pATM.tif
- Figure 2/2D/pATR.tif
- __MACOSX/Figure 2/2D/._pATR.tif
- Figure 2/2D/pChk1.tif
- __MACOSX/Figure 2/2D/._pChk1.tif
- Figure 2/2D/Tubulin.tif
- __MACOSX/Figure 2/2D/._Tubulin.tif
- Figure 2/2E Left.xlsx
- __MACOSX/Figure 2/._2E Left.xlsx
- Figure 2/2E_right.xlsx
- __MACOSX/Figure 2/._2E_right.xlsx
- Figure 2/2F/
- Figure 2/2F/ATR_chromatin.tif
- __MACOSX/Figure 2/2F/
- __MACOSX/Figure 2/2F/._ATR_chromatin.tif
- Figure 2/2F/ATR_cytoplasm.tif
- __MACOSX/Figure 2/2F/._ATR_cytoplasm.tif
- Figure 2/2F/Chk1_Chromatin.tif
- __MACOSX/Figure 2/2F/._Chk1_Chromatin.tif
- Figure 2/2F/Chk1_cytoplasm.tif
- __MACOSX/Figure 2/2F/._Chk1_cytoplasm.tif
- Figure 2/2F/Histone H3_chromatin.tif
- __MACOSX/Figure 2/2F/._Histone H3_chromatin.tif
- Figure 2/2F/Histone H3_cytoplasm.tif
- __MACOSX/Figure 2/2F/._Histone H3_cytoplasm.tif
- Figure 2/2F/pChk1_chromatin.tif
- __MACOSX/Figure 2/2F/._pChk1_chromatin.tif
- Figure 2/2F/pChk1_cytoplasm.tif
- __MACOSX/Figure 2/2F/._pChk1_cytoplasm.tif
- Figure 2/2F/PD-L1_chromatin.tif
- __MACOSX/Figure 2/2F/._PD-L1_chromatin.tif
- Figure 2/2F/PD-L1_cytoplasm.tif
- __MACOSX/Figure 2/2F/._PD-L1_cytoplasm.tif
- Figure 2/2F/Tubulin_chromatin.tif
- __MACOSX/Figure 2/2F/._Tubulin_chromatin.tif
- Figure 2/2F/Tubulin_cytolasm.tif
- __MACOSX/Figure 2/2F/._Tubulin_cytolasm.tif
- Figure 2/2G/
- Figure 2/2G/cdc25_total lysate.tif
- __MACOSX/Figure 2/2G/
- __MACOSX/Figure 2/2G/._cdc25_total lysate.tif
- Figure 2/2G/Chk1_chromatin.tif
- __MACOSX/Figure 2/2G/._Chk1_chromatin.tif
- Figure 2/2G/Chk1_cytoplasm.tif
- __MACOSX/Figure 2/2G/._Chk1_cytoplasm.tif
- Figure 2/2G/Chk1_total lysate.tif
- __MACOSX/Figure 2/2G/._Chk1_total lysate.tif
- Figure 2/2G/Hisotone H3_cytoplasm.tif
- __MACOSX/Figure 2/2G/._Hisotone H3_cytoplasm.tif
- Figure 2/2G/Histone H3_chromatin.tif
- __MACOSX/Figure 2/2G/._Histone H3_chromatin.tif
- Figure 2/2G/p-cdc25_total lysate.tif
- __MACOSX/Figure 2/2G/._p-cdc25_total lysate.tif
- Figure 2/2G/pChk1_total lysate.tif
- __MACOSX/Figure 2/2G/._pChk1_total lysate.tif
- Figure 2/2G/PD-L1_chromatin.tif
- __MACOSX/Figure 2/2G/._PD-L1_chromatin.tif
- Figure 2/2G/PD-L1_cytoplasm.tif
- __MACOSX/Figure 2/2G/._PD-L1_cytoplasm.tif
- Figure 2/2G/pRPA2_total lysate.tif
- __MACOSX/Figure 2/2G/._pRPA2_total lysate.tif
- Figure 2/2G/RPA2_total lysate.tif
- __MACOSX/Figure 2/2G/._RPA2_total lysate.tif
- Figure 2/2G/Tubulin_chromatin.tif
- __MACOSX/Figure 2/2G/._Tubulin_chromatin.tif
- Figure 2/2G/Tubulin_cytoplasm.tif
- __MACOSX/Figure 2/2G/._Tubulin_cytoplasm.tif
- Figure 2/2G/Tubulin_total lysate.tif
- __MACOSX/Figure 2/2G/._Tubulin_total lysate.tif
- Figure 2/2H/
- Figure 2/2H/.DS_Store
- __MACOSX/Figure 2/2H/
- __MACOSX/Figure 2/2H/._.DS_Store
- Figure 2/2H/cdc25_total lysate.tif
- __MACOSX/Figure 2/2H/._cdc25_total lysate.tif
- Figure 2/2H/Chk1_cytoplasm.tif
- __MACOSX/Figure 2/2H/._Chk1_cytoplasm.tif
- Figure 2/2H/Chk1_total lysate.tif
- __MACOSX/Figure 2/2H/._Chk1_total lysate.tif
- Figure 2/2H/Histone H3_chromatin.tif
- __MACOSX/Figure 2/2H/._Histone H3_chromatin.tif
- Figure 2/2H/Histone H3_cytoplasm.tif
- __MACOSX/Figure 2/2H/._Histone H3_cytoplasm.tif
- Figure 2/2H/p-cdc25_total lysate.tif
- __MACOSX/Figure 2/2H/._p-cdc25_total lysate.tif
- Figure 2/2H/pChk1_chromatin.tif
- __MACOSX/Figure 2/2H/._pChk1_chromatin.tif
- Figure 2/2H/pChk1_total lysate.tif
- __MACOSX/Figure 2/2H/._pChk1_total lysate.tif
- Figure 2/2H/PD-L1_chromatin.tif
- __MACOSX/Figure 2/2H/._PD-L1_chromatin.tif
- Figure 2/2H/PD-L1_cytoplasm.tif
- __MACOSX/Figure 2/2H/._PD-L1_cytoplasm.tif
- Figure 2/2H/pRPA2_total lysate.tif
- __MACOSX/Figure 2/2H/._pRPA2_total lysate.tif
- Figure 2/2H/RPA2_total lysate.tif
- __MACOSX/Figure 2/2H/._RPA2_total lysate.tif
- Figure 2/2H/Tubulin_chromatin.tif
- __MACOSX/Figure 2/2H/._Tubulin_chromatin.tif
- Figure 2/2H/Tubulin_cytoplasm.tif
- __MACOSX/Figure 2/2H/._Tubulin_cytoplasm.tif
- Figure 2/2H/Tubulin_total lysate.tif
- __MACOSX/Figure 2/2H/._Tubulin_total lysate.tif
