# Supplementary material for: Nuclear PD-L1 triggers tumour-associated inflammation upon DNA damage
Source: EMBO Rep. 2025 Jan 2;26(3):635–55. doi: 10.1038/s44319-024-00354-9 (PMC11811057; doi:10.1038/s44319-024-00354-9)
Supplement: Supplementary file 3 — Source data Fig. 2 [file 44319_2024_354_MOESM3_ESM.zip › Figure 2/2E Left.xlsx]

## Sheet: EV1B
pChk1/Chk1_Addback
#1	Total Chk1		pChk1				Summary
WT	0	3230.3	741.284	0.229478	1		Average	1	1.46448	2.03853	7.97984	16.9057
	0.5	3655.01	1934.08	0.529159	2.30593		#1	1	2.30593	3.80644	10.4478	14.9796
	1	3952.43	3452.42	0.873493	3.80644		#2	1	0.623025	0.270627	5.51184	18.8317
	2	3373.74	8088.71	2.39755	10.4478
	4	3724.64	12803.4	3.43748	14.9796
KO	0	7537.48	426.284	0.0565553	1
	0.5	7955.02	1236.45	0.15543	2.74828
	1	9543.98	1180.6	0.123701	2.18725
	2	10753.5	1166.31	0.108458	1.91774		Average	1	1.81977	1.92631	1.68139	2.3768
	4	11784.7	711.527	0.0603773	1.06758		#1	1	2.74828	2.18725	1.91774	1.06758
							#2	1	0.891257	1.66536	1.44503	3.68601
#2
WT	0	5283.41	271.263	0.0513424	1
	0.5	8110.48	259.435	0.0319876	0.623025
	1	9585.84	133.192	0.0138947	0.270627
	2	7056.79	1997.01	0.282992	5.51184
	4	10434.7	10088.9	0.966867	18.8317
KO	0	7060.65	428.506	0.0606893	1
	0.5	7721.94	417.678	0.0540898	0.891257
	1	10209.7	1031.89	0.101069	1.66536
	2	16740.5	1468.11	0.087698	1.44503
	4	7059.01	1579.11	0.223702	3.68601
