# Supplementary material for: Nuclear PD-L1 triggers tumour-associated inflammation upon DNA damage
Source: EMBO Rep. 2025 Jan 2;26(3):635–55. doi: 10.1038/s44319-024-00354-9 (PMC11811057; doi:10.1038/s44319-024-00354-9)
Supplement: Supplementary file 3 — Source data Fig. 2 [file 44319_2024_354_MOESM3_ESM.zip › Figure 2/2E_right.xlsx]

## Sheet: Fig. 1E
pChk1/Chk1_addback
#1	Total Chk1		pChk1	Ratio	Normalyzed with untreated cell			Summary
EV	0	9008.73	1497.72	0.166252	1		EV	Average	1	0.947159	1.9421	2.70833	5.69669
	0.5	8058.71	1372.48	0.17031	1.02441			#1	1	1.02441	3.21142	4.27992	5.18491
	1	5273.67	2815.64	0.533905	3.21142			#2	1	1.00132	0.945965	1.29905	3.25838
	2	7361.64	5238.13	0.711544	4.27992			#3	1	0.815747	1.6689	2.54603	8.64678
	4	9410.09	13527.4	1.43754	8.64678
FL	0	7479.35	1605.36	0.214638	1			SD	0	0.11439	1.15717	1.49705	2.73041
	0.5	4061.28	1486.41	0.365995	1.70517
	1	3273.91	4415.2	1.3486	6.28314
	2	2026.94	5816.88	2.86978	13.3703		FL	Average	1	2.1123	6.67584	11.9399	15.0432
	4	4868.52	15724.9	3.22992	15.0482			#1	1	1.70517	6.28314	13.3703	15.0482
								#2	1	2.76055	5.79177	11.9669	16.9837
#2								#3	1	1.87117	7.95261	10.4824	13.0978
EV	0	7417.89	1751.25	0.236084	1
	0.5	7952.84	1880.02	0.236397	1.00132			SD	0	0.567507	1.13268	1.44413	1.94292
	1	8152.43	1820.66	0.223327	0.945965
	2	12454.1	3819.49	0.306684	1.29905
	4	10797.8	8306.25	0.769251	3.25838
FL	0	12133.3	1522.09	0.125448	1
	0.5	9087.18	3146.94	0.346305	2.76055
	1	9011.77	6547.65	0.726566	5.79177
	2	9626.01	14450.8	1.50123	11.9669
	4	9048.6	19278.6	2.13056	16.9837
#3
EV	0	3179.28	959.326	0.301743	1
	0.5	8697.94	2140.96	0.246146	0.815747
	1	7034.46	3542.4	0.503578	1.6689
	2	5239.99	4025.6	0.768245	2.54603
	4	4402.16	3853.23	0.875305	2.90083
FL	0	9580.11	1190.52	0.12427	1
	0.5	9663.87	2247.13	0.232529	1.87117
	1	9447.58	9336.74	0.988268	7.95261
	2	7164.28	9332.55	1.30265	10.4824
	4	7141.41	11623.8	1.62766	13.0978
