# Supplementary material for: Nuclear PD-L1 triggers tumour-associated inflammation upon DNA damage
Source: EMBO Rep. 2025 Jan 2;26(3):635–55. doi: 10.1038/s44319-024-00354-9 (PMC11811057; doi:10.1038/s44319-024-00354-9)
Supplement: Supplementary file 4 — Source data Fig. 3 [file 44319_2024_354_MOESM4_ESM.zip]

Archive with 95 entries (80 files):
- Figure 3/
- Figure 3/.DS_Store
- __MACOSX/
- __MACOSX/Figure 3/
- __MACOSX/Figure 3/._.DS_Store
- Figure 3/3A/
- Figure 3/3A/Chk1.tif
- __MACOSX/Figure 3/3A/
- __MACOSX/Figure 3/3A/._Chk1.tif
- Figure 3/3A/p-p65.tif
- __MACOSX/Figure 3/3A/._p-p65.tif
- Figure 3/3A/p65.tif
- __MACOSX/Figure 3/3A/._p65.tif
- Figure 3/3A/pChk1.tif
- __MACOSX/Figure 3/3A/._pChk1.tif
- Figure 3/3A/PD-L1.tif
- __MACOSX/Figure 3/3A/._PD-L1.tif
- Figure 3/3A/Vinculin.tif
- __MACOSX/Figure 3/3A/._Vinculin.tif
- Figure 3/3B/
- Figure 3/3B/cdc25.tif
- __MACOSX/Figure 3/3B/
- __MACOSX/Figure 3/3B/._cdc25.tif
- Figure 3/3B/p-dc25.tif
- __MACOSX/Figure 3/3B/._p-dc25.tif
- Figure 3/3B/p-p65.tif
- __MACOSX/Figure 3/3B/._p-p65.tif
- Figure 3/3B/p65.tif
- __MACOSX/Figure 3/3B/._p65.tif
- Figure 3/3B/PD-L1.tif
- __MACOSX/Figure 3/3B/._PD-L1.tif
- Figure 3/3B/Tubulin.tif
- __MACOSX/Figure 3/3B/._Tubulin.tif
- Figure 3/3C/
- Figure 3/3C/.DS_Store
- __MACOSX/Figure 3/3C/
- __MACOSX/Figure 3/3C/._.DS_Store
- Figure 3/3C/Chk1_chromatin.tif
- __MACOSX/Figure 3/3C/._Chk1_chromatin.tif
- Figure 3/3C/Chk1_cytplasm.tif
- __MACOSX/Figure 3/3C/._Chk1_cytplasm.tif
- Figure 3/3C/Histone H3_chromatin.tif
- __MACOSX/Figure 3/3C/._Histone H3_chromatin.tif
- Figure 3/3C/Histone H3_cytoplasm.tif
- __MACOSX/Figure 3/3C/._Histone H3_cytoplasm.tif
- Figure 3/3C/PD-L1_chromatin.tif
- __MACOSX/Figure 3/3C/._PD-L1_chromatin.tif
- Figure 3/3C/PD-L1_cytoplasm.tif
- __MACOSX/Figure 3/3C/._PD-L1_cytoplasm.tif
- Figure 3/3C/Tubulin_chromatin.tif
- __MACOSX/Figure 3/3C/._Tubulin_chromatin.tif
- Figure 3/3C/Tubulin_cytoplasm.tif
- __MACOSX/Figure 3/3C/._Tubulin_cytoplasm.tif
- Figure 3/3D/
- Figure 3/3D/Chk1_chromatin.tif
- __MACOSX/Figure 3/3D/
- __MACOSX/Figure 3/3D/._Chk1_chromatin.tif
- Figure 3/3D/Chk1_cytoplasm.tif
- __MACOSX/Figure 3/3D/._Chk1_cytoplasm.tif
- Figure 3/3D/Histone H3_chromatin.tif
- __MACOSX/Figure 3/3D/._Histone H3_chromatin.tif
- Figure 3/3D/Histone H3_cytoplasm.tif
- __MACOSX/Figure 3/3D/._Histone H3_cytoplasm.tif
- Figure 3/3D/PD-L1_chromatin.tif
- __MACOSX/Figure 3/3D/._PD-L1_chromatin.tif
- Figure 3/3D/PD-L1_cytoplasm.tif
- __MACOSX/Figure 3/3D/._PD-L1_cytoplasm.tif
- Figure 3/3D/Tubulin_chromatin.tif
- __MACOSX/Figure 3/3D/._Tubulin_chromatin.tif
- Figure 3/3D/Tubulin_cytoplasm.tif
- __MACOSX/Figure 3/3D/._Tubulin_cytoplasm.tif
- Figure 3/3E/
- Figure 3/3E/p-p65.tif
- __MACOSX/Figure 3/3E/
- __MACOSX/Figure 3/3E/._p-p65.tif
- Figure 3/3E/p65.tif
- __MACOSX/Figure 3/3E/._p65.tif
- Figure 3/3E/PD-L1.tif
- __MACOSX/Figure 3/3E/._PD-L1.tif
- Figure 3/3E/Tubulin.tif
- __MACOSX/Figure 3/3E/._Tubulin.tif
- __MACOSX/Figure 3/._3E
- Figure 3/3F/
- Figure 3/3F/.DS_Store
- __MACOSX/Figure 3/3F/
- __MACOSX/Figure 3/3F/._.DS_Store
- Figure 3/3F/p-p65.tif
- __MACOSX/Figure 3/3F/._p-p65.tif
- Figure 3/3F/p65.tif
- __MACOSX/Figure 3/3F/._p65.tif
- Figure 3/3F/PD-L1.tif
- __MACOSX/Figure 3/3F/._PD-L1.tif
- Figure 3/3F/Tubulin.tif
- __MACOSX/Figure 3/3F/._Tubulin.tif
- __MACOSX/Figure 3/._3F
