# Supplementary material for: Nuclear PD-L1 triggers tumour-associated inflammation upon DNA damage
Source: EMBO Rep. 2025 Jan 2;26(3):635–55. doi: 10.1038/s44319-024-00354-9 (PMC11811057; doi:10.1038/s44319-024-00354-9)
Supplement: Supplementary file 5 — Source data Fig. 4 [file 44319_2024_354_MOESM5_ESM.zip]

Archive with 100 entries (94 files):
- Figure 4/
- Figure 4/.DS_Store
- __MACOSX/Figure 4/._.DS_Store
- Figure 4/4A/
- __MACOSX/Figure 4/._4A
- Figure 4/._.DS_Store
- Figure 4/4B/
- __MACOSX/Figure 4/._4B
- Figure 4/4C/
- __MACOSX/Figure 4/._4C
- Figure 4/4D/
- __MACOSX/Figure 4/._4D
- Figure 4/4E/
- __MACOSX/Figure 4/._4E
- Figure 4/4F_ ELISA_MDA NCS.xlsx
- __MACOSX/Figure 4/._4F_ ELISA_MDA NCS.xlsx
- Figure 4/._4F_ ELISA_MDA NCS.xlsx
- Figure 4/._4E
- Figure 4/._4D
- Figure 4/._4C
- Figure 4/._4B
- Figure 4/._4A
- Figure 4/4A/PD-L1.tif
- __MACOSX/Figure 4/4A/._PD-L1.tif
- Figure 4/4A/PD-L1_addback.tif
- __MACOSX/Figure 4/4A/._PD-L1_addback.tif
- Figure 4/4A/._PD-L1.tif
- Figure 4/4A/pTBK1.tif
- __MACOSX/Figure 4/4A/._pTBK1.tif
- Figure 4/4A/._PD-L1_addback.tif
- Figure 4/4A/pTBK1_addback.tif
- __MACOSX/Figure 4/4A/._pTBK1_addback.tif
- Figure 4/4A/._pTBK1.tif
- Figure 4/4A/TBK1.tif
- __MACOSX/Figure 4/4A/._TBK1.tif
- Figure 4/4A/._pTBK1_addback.tif
- Figure 4/4A/Tubulin.tif
- __MACOSX/Figure 4/4A/._Tubulin.tif
- Figure 4/4A/._TBK1.tif
- Figure 4/4A/TBK1_addback.tif
- __MACOSX/Figure 4/4A/._TBK1_addback.tif
- Figure 4/4A/Tubulin_addback.tif
- __MACOSX/Figure 4/4A/._Tubulin_addback.tif
- Figure 4/4A/._TBK1_addback.tif
- Figure 4/4A/._Tubulin.tif
- Figure 4/4A/._Tubulin_addback.tif
- Figure 4/4B/.DS_Store
- __MACOSX/Figure 4/4B/._.DS_Store
- Figure 4/4B/PD-L1.tif
- __MACOSX/Figure 4/4B/._PD-L1.tif
- Figure 4/4B/._.DS_Store
- Figure 4/4B/pTBK1.tif
- __MACOSX/Figure 4/4B/._pTBK1.tif
- Figure 4/4B/._PD-L1.tif
- Figure 4/4B/TBK1.tif
- __MACOSX/Figure 4/4B/._TBK1.tif
- Figure 4/4B/._pTBK1.tif
- Figure 4/4B/Tubulin.tif
- __MACOSX/Figure 4/4B/._Tubulin.tif
- Figure 4/4B/._TBK1.tif
- Figure 4/4B/._Tubulin.tif
- Figure 4/4C/PD-L1.tif
- __MACOSX/Figure 4/4C/._PD-L1.tif
- Figure 4/4C/pTBK1.tif
- __MACOSX/Figure 4/4C/._pTBK1.tif
- Figure 4/4C/._PD-L1.tif
- Figure 4/4C/TBK1.tif
- __MACOSX/Figure 4/4C/._TBK1.tif
- Figure 4/4C/._pTBK1.tif
- Figure 4/4C/Tubulin.tif
- __MACOSX/Figure 4/4C/._Tubulin.tif
- Figure 4/4C/._TBK1.tif
- Figure 4/4C/._Tubulin.tif
- Figure 4/4D/.DS_Store
- __MACOSX/Figure 4/4D/._.DS_Store
- Figure 4/4D/PD-L1.tif
- __MACOSX/Figure 4/4D/._PD-L1.tif
- Figure 4/4D/._.DS_Store
- Figure 4/4D/pTBK1.tif
- __MACOSX/Figure 4/4D/._pTBK1.tif
- Figure 4/4D/._PD-L1.tif
- Figure 4/4D/TBK1.tif
- __MACOSX/Figure 4/4D/._TBK1.tif
- Figure 4/4D/._pTBK1.tif
- Figure 4/4D/Tubulin.tif
- __MACOSX/Figure 4/4D/._Tubulin.tif
- Figure 4/4D/._TBK1.tif
- Figure 4/4D/._Tubulin.tif
- Figure 4/4E/.DS_Store
- __MACOSX/Figure 4/4E/._.DS_Store
- Figure 4/4E/pTBK1.tif
- __MACOSX/Figure 4/4E/._pTBK1.tif
- Figure 4/4E/._.DS_Store
- Figure 4/4E/TBK1.tif
- __MACOSX/Figure 4/4E/._TBK1.tif
- Figure 4/4E/._pTBK1.tif
- Figure 4/4E/Tubulin.tif
- __MACOSX/Figure 4/4E/._Tubulin.tif
- Figure 4/4E/._TBK1.tif
- Figure 4/4E/._Tubulin.tif
