# Supplementary material for: Nuclear PD-L1 triggers tumour-associated inflammation upon DNA damage
Source: EMBO Rep. 2025 Jan 2;26(3):635–55. doi: 10.1038/s44319-024-00354-9 (PMC11811057; doi:10.1038/s44319-024-00354-9)
Supplement: Supplementary file 5 — Source data Fig. 4 [file 44319_2024_354_MOESM5_ESM.zip › Figure 4/4F_ ELISA_MDA NCS.xlsx]

## Sheet: Sheet1
cGAMP ELISA_MDA-MB-231 NCS treatment
	Control			NCS			TTEST
WT	0.211195	0.194571	0.301857	0.422343	0.338534	0.336504
KO	0.0400346	0.0305933	0.0266403	0.0908882	0.0266956	0.0407681	0.00138083
KO/ATR activator	0.0948957	0.107309	0.123274	0.516986	0.294986	0.301625	0.949884
	Average	Control	NCS
	WT	0.235874	0.365794
	KO	0.0324227	0.052784
	KO/ATR activator	0.108493	0.371199
	SD
	WT	0.0577438	0.0489834
	KO	0.00688199	0.0337411
	KO/ATR activator	0.0142263	0.126299
