# Supplementary material for: Nuclear PD-L1 triggers tumour-associated inflammation upon DNA damage
Source: EMBO Rep. 2025 Jan 2;26(3):635–55. doi: 10.1038/s44319-024-00354-9 (PMC11811057; doi:10.1038/s44319-024-00354-9)
Supplement: Supplementary file 6 — Source data Fig. 5 [file 44319_2024_354_MOESM6_ESM.zip]

Archive with 12 entries (11 files):
- Figure 5/
- Figure 5/.DS_Store
- Figure 5/5A.xlsx
- Figure 5/5B.xlsx
- __MACOSX/Figure 5/._5B.xlsx
- Figure 5/._5C_Left.xlsx
- Figure 5/._5D_Right.xlsx
- Figure 5/5C_Left.xlsx
- __MACOSX/Figure 5/._5C_Left.xlsx
- Figure 5/5D_Right.xlsx
- __MACOSX/Figure 5/._5D_Right.xlsx
- Figure 5/._5B.xlsx
