# Supplementary material for: Nuclear PD-L1 triggers tumour-associated inflammation upon DNA damage
Source: EMBO Rep. 2025 Jan 2;26(3):635–55. doi: 10.1038/s44319-024-00354-9 (PMC11811057; doi:10.1038/s44319-024-00354-9)
Supplement: Supplementary file 6 — Source data Fig. 5 [file 44319_2024_354_MOESM6_ESM.zip › Figure 5/5A.xlsx]

## Sheet: Figure 4A
Chemocytokines_RTPCR_NCS
	GM-CSF	Ccl-2	Actin	GM-CSF			Ccl-2			Actin average	GM-CSF	Ccl-2
WT Control	24.9667	28.7272	23.9536	1.17067	0.0123507	0.991476	4.9312	0.0575244	0.960912	23.796	1.15832	4.87368
WT Control	24.9448	28.6028	23.8175	1.14875	-0.00956281	1.00665	4.80677	-0.0669072	1.04747
WT Control	24.9515	28.6791	23.6169	1.15553	-0.00278791	1.00193	4.88306	0.00938288	0.993517
WT d5	23.3807	27.3498	23.9064	-0.51735	-1.67567	3.19467	3.45176	-1.42192	2.67942	23.8981
WT d5	23.3576	27.1297	23.944	-0.540482	-1.6988	3.2463	3.23168	-1.642	3.12098
WT d5	23.6038	27.3003	23.8438	-0.294276	-1.45259	2.73699	3.40224	-1.47144	2.77298
KO Control	25.6982	34.9326	23.1082	2.54765	1.38934	0.381741	11.782	6.90833	0.00832505	23.1506
KO Control	25.786	34.0769	23.2131	2.63542	1.47711	0.359209	10.9263	6.05263	0.0150653
KO Control	25.6933	34.5337	23.1305	2.54278	1.38447	0.383031	11.3832	6.5095	0.010976
KO d5	27.4114	32.9437	24.3251	3.11602	1.95771	0.257437	8.6483	3.77461	0.0730681	24.2954
KO d5	27.3159	32.5845	24.1583	3.0205	1.86218	0.27506	8.28911	3.41543	0.0937242
KO d5	27.5365	32.6594	24.4029	3.24104	2.08272	0.236069	8.36396	3.49028	0.0889862
	IL-6	Actin	IL-6			Actin average	IL-6
WT Control	25.3065	23.721	1.77995	-0.00810941	1.00564	23.5265	1.78806
WT Control	25.3103	23.4806	1.78383	-0.00422986	1.00294
WT Control	25.3269	23.3779	1.8004	0.0123393	0.991484
WT d5	25.144	24.7788	0.294307	-1.49376	2.81621	24.8497
WT d5	25.1363	24.8192	0.286615	-1.50145	2.83127
WT d5	25.1595	24.9512	0.309789	-1.47827	2.78615
KO Control	29.8909	23.9397	6.01463	4.22657	0.0534165	23.8763
KO Control	29.9337	23.9077	6.05741	4.26934	0.0518561
KO Control	29.8627	23.7814	5.98641	4.19835	0.0544718
KO d5	28.3142	24.4795	3.9093	2.12124	0.229849	24.4049
KO d5	27.9796	24.311	3.57464	1.78658	0.289858
KO d5	28.2956	24.4243	3.89072	2.10266	0.232828
	IL-8	Actin	IL-8				IL-8
WT Control	32.7307	33.5167	9.56288	-0.191479	1.14193	23.1678	9.75436
WT Control	32.8	19.7132	9.63224	-0.12212	1.08833
WT Control	33.2357	16.2734	10.068	0.313599	0.804632
WT d5	32.3896	24.7788	7.53992	-2.21444	4.64102	24.8497
WT d5	32.1525	24.8192	7.3028	-2.45156	5.47007
WT d5	32.2798	24.9512	7.43005	-2.32431	5.00827
KO Control	34.1806	23.9397	10.3043	0.549976	0.683031	23.8763
KO Control	34.8454	23.9077	10.9692	1.21479	0.430835
KO Control	34.7938	23.7814	10.9175	1.16313	0.446542
KO d5	35.3016	24.4795	10.8966	1.14228	0.453042	24.4049
KO d5	37.1134	24.311	12.7085	2.95416	0.129036
KO d5	36.2502	24.4243	11.8452	2.09088	0.234738
Average		Control	NCS		TTEST_NCS group
IL-6	WT	1.00002	2.81121		2.47284e-07
	KO	0.0532481	0.250845
IL-8	WT	1.01163	5.03978		0.000760415
	KO	0.520136	0.272272
GM-CSF	WT	1.00002	3.05932		0.00319411
	KO	0.37466	0.256189
Ccl-2	WT	1.00063	2.85779		0.00229677
	KO	0.0114555	0.0852595
SD
IL-6	WT	0.00751413	0.02297
	KO	0.00131598	0.0338189
IL-8	WT	0.18126	0.415423
	KO	0.14129	0.165232
GM-CSF	WT	0.00776637	0.280336
	KO	0.0133969	0.0195259
Ccl-2	WT	0.043715	0.232677
	KO	0.0033956	0.0108206
