# Supplementary material for: Nuclear PD-L1 triggers tumour-associated inflammation upon DNA damage
Source: EMBO Rep. 2025 Jan 2;26(3):635–55. doi: 10.1038/s44319-024-00354-9 (PMC11811057; doi:10.1038/s44319-024-00354-9)
Supplement: Supplementary file 6 — Source data Fig. 5 [file 44319_2024_354_MOESM6_ESM.zip › Figure 5/5B.xlsx]

## Sheet: Figure 4B
	mIL-6	mCcl-2	mGM-CSF	mActin	IL-6			Ccl-2			GM-CSF			Actin average	mIL-6	mCcl-2	mGM-CSF
C322 Co	27.9324	28.4651	33.3199	16.0482	11.9008	0.0342579	0.976534	12.4335	-0.00542704	1.00377	17.2883	0.0271568	0.981352	16.0316	11.8666	12.4389	17.2612
C322 Co	27.8866	28.5824	33.1225	15.9861	11.855	-0.0115318	1.00803	12.5508	0.111867	0.92539	17.091	-0.170219	1.12523
C322 Co	27.8754	28.3641	33.4358	16.0603	11.8439	-0.0227261	1.01588	12.3325	-0.10644	1.07657	17.4042	0.143063	0.905595
C322 Nd5	27.7819	27.5243	31.5598	16.3813	11.3875	-0.479094	1.39387	11.1299	-1.30905	2.47778	15.1653	-2.09584	4.27475	16.3944
C322 Nd5	27.8848	27.4411	31.9176	16.4115	11.4904	-0.376174	1.29789	11.0467	-1.39226	2.6249	15.5232	-1.73799	3.3357
C322 Nd5	27.8777	27.9467	31.9727	16.3905	11.4833	-0.383309	1.30433	11.5523	-0.88669	1.84893	15.5783	-1.68289	3.21071
KO313 Co	27.9275	29.8376	34.9554	16.0459	11.9089	0.0423117	0.971098	13.8191	1.38011	0.38419	18.9368	1.67562	0.313031	16.0186
KO313 Co	27.9458	29.8989	34.7085	15.9739	11.9272	0.060626	0.958848	13.8804	1.4414	0.368209	18.69	1.42878	0.371446
KO313 Co	27.7662	29.9569	33.9538	16.0359	11.7476	-0.118989	1.08597	13.9383	1.49934	0.353715	17.9352	0.674039	0.62675
KO313 Nd5	27.814	29.4663	31.9905	15.3337	12.5347	0.668076	0.629345	14.187	1.74804	0.297705	16.7112	-0.550006	1.46409	15.2793
KO313 Nd5	27.6434	29.3496	32.3544	15.2376	12.3641	0.497492	0.708337	14.0703	1.63138	0.322779	17.0751	-0.186136	1.13771
KO313 Nd5	27.877	29.512	32.5292	15.2666	12.5977	0.731101	0.602444	14.2327	1.79379	0.288413	17.2499	-0.0112966	1.00786
KO/FL Co	28.6767	25.6846	35.2433	15.8542	12.8056	0.939062	0.521572	9.81364	-2.62531	6.17017	19.3723	2.11113	0.231465	15.871
KO/FL Co	28.4053	25.6697	35.0612	15.8299	12.5343	0.667682	0.629517	9.79864	-2.64031	6.23464	19.1902	1.92905	0.262602
KO/FL Co	28.5135	25.5151	34.3534	15.929	12.6425	0.775905	0.584022	9.6441	-2.79485	6.9396	18.4824	1.22119	0.428928
KO/FL Nd5	25.9334	24.2294	31.1097	15.7903	10.1465	-1.72011	3.29461	8.44249	-3.99645	15.9607	15.3228	-1.93838	3.83275	15.7869
KO/FL Nd5	25.651	24.2571	30.7149	15.8088	9.86408	-2.0025	4.00695	8.47016	-3.96879	15.6575	14.9279	-2.33324	5.03936
KO/FL Nd5	25.6312	24.4274	30.9522	15.7616	9.84425	-2.02233	4.06239	8.64051	-3.79844	13.9137	15.1652	-2.09596	4.27511
Average		Control	NCS		TTEST_NCS group
IL-6	WT	1.00015	1.33203
	KO	1.00531	0.646709		0.000103042
	KO/ FL	0.57837	3.78798		0.00144198
Ccl-2	WT	1.00191	2.3172
	KO	0.368705	0.302966		0.0135436
	KO/ FL	6.44813	15.1773		0.00182947
GM-CSF	WT	1.00406	3.60705
	KO	0.437075	1.20322		0.0103009
	KO/ FL	0.307665	4.38241		0.00606693
SD
mIL-6	WT	0.0208217	0.0536491
	KO	0.0701278	0.0550403
	KO/ FL	0.0541941	0.428169
mCcl-2	WT	0.0756067	0.412155
	KO	0.0152438	0.0177766
	KO/ FL	0.426839	1.10475
GM-CSF	WT	0.111564	0.581609
	KO	0.166839	0.235065
	KO/ FL	0.106165	0.610421
