# Supplementary material for: Nuclear PD-L1 triggers tumour-associated inflammation upon DNA damage
Source: EMBO Rep. 2025 Jan 2;26(3):635–55. doi: 10.1038/s44319-024-00354-9 (PMC11811057; doi:10.1038/s44319-024-00354-9)
Supplement: Supplementary file 6 — Source data Fig. 5 [file 44319_2024_354_MOESM6_ESM.zip › Figure 5/5C_Left.xlsx]

## Sheet: ATR activator_IL-6#1
IL-6_ATR activator		IL-6	Actin	IL-6			Actin average	IL-6
WT	Control	25.6323	23.5403	2.0773	-0.0726999	1.05168	23.555	2.15
	Control	25.7409	23.6017	2.18597	0.0359656	0.975379
	Control	25.7417	23.5229	2.18674	0.0367343	0.974859
	N5d	24.3837	23.7933	0.669907	-1.48009	2.78967	23.7138
	N5d	24.2636	23.6075	0.549756	-1.60025	3.03195
	N5d	24.4696	23.7408	0.755734	-1.39427	2.62855
KO	Control	31.169	23.7378	7.38952	5.23952	0.0264696	23.7794
	Control	31.2642	23.7735	7.48472	5.33472	0.0247794
	Control	31.044	23.827	7.26458	5.11458	0.0288641
	N5d	28.4261	24.2419	4.23992	2.08992	0.234894	24.1862
	N5d	28.0974	24.0735	3.91117	1.76117	0.295009
	N5d	28.2029	24.2433	4.0167	1.8667	0.2742
	5uM Control	27.6275	24.098	3.61484	1.46484	0.362275	24.0126
	5uM Control	27.7402	24.0099	3.72752	1.57752	0.335057			T-TEST (vs KO_NCS cells)
	5uM Control	27.5843	23.9301	3.5717	1.4217	0.373272
	5 uM Nd5	30.7581	28.1436	2.61187	0.461863	0.726048	28.1463		0.00153248
	5 uM Nd5	30.9996	28.1715	2.85331	0.703307	0.614163
	5 uM Nd5	30.8271	28.1238	2.68079	0.530783	0.692179
	10uM Control	27.4548	24.7481	2.59736	0.447357	0.733385	24.8574
	10uM Control	27.3976	24.8766	2.54021	0.390207	0.76302
	10uM Control	27.3596	24.9476	2.50212	0.352115	0.783435
	10uM Nd5	30.3131	29.802	0.671569	-1.47843	2.78646	29.6415		0.00079406
	10uM Nd5	30.3676	29.5854	0.726066	-1.42394	2.68317
	10uM Nd5	30.2154	29.5372	0.573875	-1.57613	2.98168
	25uM Control	28.3619	25.7494	2.73699	0.58699	0.66573	25.6249
	25uM Control	28.3685	25.6189	2.74362	0.593615	0.662681
	25uM Control	28.2636	25.5063	2.6387	0.488695	0.712669
	25uM Nd5	29.6297	29.811	-0.170088	-2.32009	4.99363	29.7998		0.00194674
	25uM Nd5	29.5756	29.8195	-0.224197	-2.3742	5.18448
	25uM Nd5	29.7864	29.769	-0.013443	-2.16345	4.47983
	Average		Control	NCS
WT		Control	1.00064	2.81672
KO		Control	0.0267044	0.268035
		5uM	0.356868	0.677463
		10uM	0.759947	2.8171
		25uM	0.68036	4.88598
	SD
		Control	0.044205	0.203056
		Control	0.00205244	0.0305281
		5uM	0.0196728	0.0573758
		10uM	0.0251658	0.1516
		25uM	0.0280222	0.36445
