# Supplementary material for: Nuclear PD-L1 triggers tumour-associated inflammation upon DNA damage
Source: EMBO Rep. 2025 Jan 2;26(3):635–55. doi: 10.1038/s44319-024-00354-9 (PMC11811057; doi:10.1038/s44319-024-00354-9)
Supplement: Supplementary file 6 — Source data Fig. 5 [file 44319_2024_354_MOESM6_ESM.zip › Figure 5/5D_Right.xlsx]

## Sheet: ATR activator_GM-CSF #1
GM-CSF_ATR activator		GM-CSF	Actin	GM-CSF			Actin average	GM-CSF
WT	Control	28.6975	23.3397	4.48845	0.0239627	0.983528	24.209	4.46448
	Control	28.6604	25.956	4.45133	-0.0131582	1.00916
	Control	28.6627	23.3315	4.45368	-0.0108045	1.00752
	N5d	24.0149	23.7664	0.168081	-4.2964	19.6493	23.8468
	N5d	24.0898	23.8143	0.242956	-4.22153	18.6555
	N5d	24.1071	23.9599	0.260223	-4.20426	18.4335
KO	Control	31.8963	24.51	7.68436	3.21988	0.10733	24.2119
	Control	31.7445	24.0999	7.53261	3.06812	0.119235
	Control	31.8983	24.0259	7.68635	3.22187	0.107182
	N5d	27.6005	23.7122	3.867	-0.597487	1.51308	23.7335
	N5d	27.5767	23.6953	3.84318	-0.6213	1.53826
	N5d	27.6975	23.793	3.96398	-0.5005	1.4147
	1uM Control	30.2054	23.9651	6.33675	1.87226	0.273145	23.8686
	1uM Control	30.4141	23.887	6.54546	2.08098	0.236354
	1uM Control	30.2114	23.7537	6.34276	1.87828	0.272009			T-TEST (vs KO_NCS cells)
	1 uM Nd5	27.4635	24.0321	3.43015	-1.03433	2.04816	24.0334		0.103252
	1 uM Nd5	27.4545	23.9827	3.42112	-1.04336	2.06102
	1 uM Nd5	27.8184	24.0853	3.78503	-0.679451	1.60153
	2uM Control	29.872	23.6524	6.26539	1.8009	0.286995	23.6066
	2uM Control	29.983	23.5187	6.37641	1.91193	0.265737
	2uM Control	29.7399	23.6488	6.13324	1.66876	0.314523
	2uM Nd5	26.3354	24.1037	2.27094	-2.19354	4.57427	24.0645		0.000187828
	2uM Nd5	26.2351	24.0283	2.17061	-2.29387	4.9037
	2uM Nd5	26.2789	24.0615	2.21445	-2.25003	4.75694
	5uM Control	29.6301	24.0695	5.68049	1.216	0.430474	23.9496
	5uM Control	29.8123	23.9749	5.86267	1.39819	0.379405
	5uM Control	29.6411	23.8043	5.69156	1.22707	0.427184
	5uM Nd5	23.6771	24.8844	-1.28475	-5.74923	53.7887	24.9618		0.00354983
	5uM Nd5	23.4876	24.9985	-1.47428	-5.93877	61.3405
	5uM Nd5	23.7683	25.0026	-1.19352	-5.658	50.4926
	Average		Control	NCS
WT		Control	1.00007	18.9128
KO		Control	0.111249	1.48868
		1uM	0.260503	1.90357
		2uM	0.289085	4.74497
		5uM	0.412354	55.2073
	SD
		Control	0.0143489	0.647409
		Control	0.00691646	0.0652917
		1uM	0.020921	0.261655
		2uM	0.0244603	0.165043
		5uM	0.0285818	5.56133
