# Supplementary material for: Nuclear PD-L1 triggers tumour-associated inflammation upon DNA damage
Source: EMBO Rep. 2025 Jan 2;26(3):635–55. doi: 10.1038/s44319-024-00354-9 (PMC11811057; doi:10.1038/s44319-024-00354-9)
Supplement: Supplementary file 7 — Source data Fig. 6 [file 44319_2024_354_MOESM7_ESM.zip]

Archive with 40 entries (37 files):
- Figure 6/
- Figure 6/.DS_Store
- __MACOSX/Figure 6/._.DS_Store
- Figure 6/6A/
- __MACOSX/Figure 6/._6A
- Figure 6/._.DS_Store
- Figure 6/6B.xlsx
- __MACOSX/Figure 6/._6B.xlsx
- Figure 6/6C/
- __MACOSX/Figure 6/._6C
- Figure 6/._6B.xlsx
- Figure 6/6D.xlsx
- __MACOSX/Figure 6/._6D.xlsx
- Figure 6/6F.xlsx
- __MACOSX/Figure 6/._6F.xlsx
- Figure 6/._6D.xlsx
- Figure 6/6E (involves EV5B).xlsx
- __MACOSX/Figure 6/._6E (involves EV5B).xlsx
- Figure 6/._6E (involves EV5B).xlsx
- Figure 6/._6F.xlsx
- Figure 6/._6C
- Figure 6/._6A
- Figure 6/6A/HA-PD-L1.tif
- __MACOSX/Figure 6/6A/._HA-PD-L1.tif
- Figure 6/6A/p-p65.tif
- __MACOSX/Figure 6/6A/._p-p65.tif
- Figure 6/6A/._HA-PD-L1.tif
- Figure 6/6A/p65.tif
- __MACOSX/Figure 6/6A/._p65.tif
- Figure 6/6A/._p-p65.tif
- Figure 6/6A/Tubulin.tif
- __MACOSX/Figure 6/6A/._Tubulin.tif
- Figure 6/6A/._p65.tif
- Figure 6/6A/._Tubulin.tif
- Figure 6/6C/mPD-L1.tif
- __MACOSX/Figure 6/6C/._mPD-L1.tif
- Figure 6/6C/Tubulin.tif
- __MACOSX/Figure 6/6C/._Tubulin.tif
- Figure 6/6C/._mPD-L1.tif
- Figure 6/6C/._Tubulin.tif
