# Supplementary material for: Nuclear PD-L1 triggers tumour-associated inflammation upon DNA damage
Source: EMBO Rep. 2025 Jan 2;26(3):635–55. doi: 10.1038/s44319-024-00354-9 (PMC11811057; doi:10.1038/s44319-024-00354-9)
Supplement: Supplementary file 7 — Source data Fig. 6 [file 44319_2024_354_MOESM7_ESM.zip › Figure 6/6B.xlsx]

## Sheet: Figure 5B
RT-PCR_Addback	IL-6	GM-CSF	Actin	IL-6			GM-SCF			Actin average	IL-6	GM-SCF
FL Control	27.982	27.7926	21.379	6.55868	0.0339457	0.976745	6.36929	0.0644805	0.95629	21.4234	6.52474	6.30481
FL Control	28.0196	27.6852	21.4127	6.59621	0.0714766	0.951663	6.26189	-0.0429204	1.0302
FL Control	27.8427	27.7066	21.4784	6.41931	-0.105422	1.07581	6.28325	-0.02156	1.01506
FL NCS	25.6218	25.1813	22.1865	3.47443	-3.05031	8.28388	3.03392	-3.27089	9.6524	22.1474
FL NCS	25.8895	25.0874	22.1583	3.7421	-2.78264	6.88109	2.94002	-3.36479	10.3016
FL NCS	25.9257	25.1284	22.0974	3.77826	-2.74647	6.71074	2.98099	-3.32382	10.0131
del. C Control	27.9908	27.943	21.4068	6.75213	0.227392	0.854178	6.7043	0.399487	0.758128	21.2387
del. C Control	28.0779	27.8851	21.1926	6.83919	0.314459	0.804153	6.64636	0.341551	0.789193
del. C Control	27.9671	27.9382	21.1167	6.72836	0.203623	0.868367	6.69946	0.394644	0.760677
del. C NCS	26.0934	25.2273	21.8107	4.2439	-2.28083	4.85958	3.37773	-2.92708	7.6057	21.8495
del. C NCS	25.9356	25.2029	21.8595	4.08602	-2.43871	5.42158	3.3534	-2.95141	7.73504
del. C NCS	26.0894	25.3796	21.8784	4.23986	-2.28487	4.87322	3.53004	-2.77477	6.84366
Average		Control	NCS		TTEST_FL-Del.C
IL-6	KO/FL	1.00141	7.2919
	KO/ ΔCT	0.842232	5.05146		0.0336492
GM-CSF	KO/FL	1.00051	9.98904
	KO/ ΔCT	0.769333	7.3948		0.00252538
SD		Control	NCS
IL-6	KO/FL	0.0656442	0.86329
	KO/Del.C	0.0337327	0.320606
GM-CSF	KO/FL	0.0390408	0.325261
	KO/Del.C	0.0172464	0.481659
