# Supplementary material for: Nuclear PD-L1 triggers tumour-associated inflammation upon DNA damage
Source: EMBO Rep. 2025 Jan 2;26(3):635–55. doi: 10.1038/s44319-024-00354-9 (PMC11811057; doi:10.1038/s44319-024-00354-9)
Supplement: Supplementary file 7 — Source data Fig. 6 [file 44319_2024_354_MOESM7_ESM.zip › Figure 6/6D.xlsx]

## Sheet: Figure 5D
RTPCR_KQKQ	mIL-6	mActin	IL-6			Actin average	mIL-6
KO313 Co	29.8587	16.4536	13.4071	-0.0275606	1.01929	16.4516	13.4346
KO313 Co	29.9209	16.4081	13.4693	0.0346781	0.97625
KO313 Co	29.8791	16.4932	13.4275	-0.00711759	1.00495
KO313 Nd5	25.9791	15.8075	10.1491	-3.28549	9.75063	15.83
KO313 Nd5	25.8698	15.8748	10.0398	-3.3948	10.5181
KO313 Nd5	25.9735	15.8076	10.1435	-3.29113	9.78879
KO/FL Co	29.5386	15.8538	13.6589	0.22428	0.856022	15.8797
KO/FL Co	29.5128	15.8371	13.6331	0.198492	0.871461
KO/FL Co	29.3	15.9482	13.4203	-0.0143525	1.01
KO/FL Nd5	24.5162	16.8195	7.73622	-5.69841	51.927	16.78
KO/FL Nd5	24.5803	16.7603	7.80032	-5.63431	49.6701
KO/FL Nd5	24.576	16.7603	7.79594	-5.63869	49.8212
KO/KQ Co	28.5638	17.1639	11.3878	-2.04679	4.13187	17.1759
KO/KQ Co	28.5794	17.1177	11.4035	-2.03118	4.08738
KO/KQ Co	28.6054	17.2462	11.4295	-2.00515	4.01431
KO/KQ Nd5	26.1509	16.8724	9.25668	-4.17795	18.1004	16.8943
KO/KQ Nd5	26.1324	16.9299	9.23814	-4.19649	18.3345
KO/KQ Nd5	26.1701	16.8804	9.27581	-4.15882	17.8619
Average		Control	NCS		TTEST_NCS group
IL-6	KO	1.00016	10.0192
	KO/ FL	0.912494	50.4727		8.06312e-05
	KO/ KQ	4.07785	18.0989		0.000339014
SD
mIL-6	KO	0.0219142	0.4325
	KO/ FL	0.0847933	1.26165
	KO/ KQ	0.0593569	0.23627
