# Supplementary material for: Nuclear PD-L1 triggers tumour-associated inflammation upon DNA damage
Source: EMBO Rep. 2025 Jan 2;26(3):635–55. doi: 10.1038/s44319-024-00354-9 (PMC11811057; doi:10.1038/s44319-024-00354-9)
Supplement: Supplementary file 7 — Source data Fig. 6 [file 44319_2024_354_MOESM7_ESM.zip › Figure 6/6F.xlsx]

## Sheet: Figure 5F, EV4C
IL-6 RTPCR_p300i		IL-6	Actin	IL-6			Actin average	IL-6
WT	Control	21.9302	22.94	-0.855986	-0.0182921	1.01276	22.7862	-0.837694
	Control	21.9804	22.8862	-0.805781	0.0319131	0.978122								NCS
	Control	21.9349	22.5324	-0.851315	-0.013621	1.00949								WT
	N5d	20.7318	22.5841	-1.91634	-1.07865	2.11205	22.6481			Average		Control	NCS	TTEST vs Control
	N5d	20.6906	22.7043	-1.95758	-1.11988	2.17329				IL-6	WT	1.00012	2.15565	IL-6
	N5d	20.6851	22.6561	-1.96308	-1.12539	2.1816					WT/p300i	5.51467	6.89901	4.88187e-05
	C646 Control	19.2827	22.6996	-3.29221	-2.45451	5.48129	22.5749				KO	0.0395526	0.0492676
	C646 Control	19.2912	22.6341	-3.2837	-2.44601	5.44905					KO/p300i	0.0600772	0.0714021
	C646 Control	19.2482	22.391	-3.32664	-2.48894	5.61367
	C646 Nd5	18.9605	22.4924	-3.60267	-2.76497	6.79735	22.5631
	C646 Nd5	18.9131	22.5884	-3.65007	-2.81237	7.0244				SD
	C646 Nd5	18.944	22.6086	-3.61911	-2.78142	6.87528				WT	Control	0.0191231	0.0379826
KO	Control	27.1592	23.3996	3.9109	4.7486	0.0371989	23.2483				C646	0.0872375	0.115367
	Control	27.0475	23.2563	3.79917	4.63686	0.0401944				KO	Control	0.00210742	0.000493089
	Control	27.0096	23.089	3.76126	4.59896	0.0412644					C646	0.000926048	0.00122726
	N5d	26.8957	23.354	3.50386	4.34155	0.0493244	23.3919
	N5d	26.8839	23.3956	3.49205	4.32975	0.0497298
	N5d	26.9127	23.426	3.5208	4.3585	0.0487485
	C646 Control	26.5878	23.5144	3.24525	4.08294	0.0590081	23.3426
	C646 Control	26.5487	23.3501	3.20614	4.04384	0.0606295
	C646 Control	26.5496	23.1632	3.20699	4.04468	0.060594
	C646 Nd5	26.2801	23.3224	2.95893	3.79662	0.0719619	23.3212
	C646 Nd5	26.3201	23.4136	2.99891	3.83661	0.0699948
	C646 Nd5	26.2744	23.2277	2.95317	3.79086	0.0722497
