# Supplementary material for: Nuclear PD-L1 triggers tumour-associated inflammation upon DNA damage
Source: EMBO Rep. 2025 Jan 2;26(3):635–55. doi: 10.1038/s44319-024-00354-9 (PMC11811057; doi:10.1038/s44319-024-00354-9)
Supplement: Supplementary file 7 — Source data Fig. 6 [file 44319_2024_354_MOESM7_ESM.zip › Figure 6/6E (involves EV5B).xlsx]

## Sheet: Figure 6E
IL-6 RTPCR_HDAC2i	IL-6	IL-8	Ccl-2	Actin	IL-6			IL-8			Ccl-2			Actin average	IL-6	IL-8	Ccl-2
WT Control	21.2129	29.1871	28.6459	21.7847	-0.580383	0.00842349	0.994178	7.39379	1.17305	0.443484	6.85259	-0.101139	1.07262	21.7933	-0.588806	6.22074	6.95372
WT Control	21.1823	27.649	28.7213	21.8153	-0.611039	-0.0222333	1.01553	5.85566	-0.365079	1.28795	6.92799	-0.0257339	1.018
WT Control	21.2183	27.2061	28.8739	21.78	-0.574996	0.0138098	0.990473	5.41277	-0.807968	1.75074	7.0806	0.126873	0.915814
WT NCS	19.6917	25.2337	27.2177	21.7592	-1.94334	-1.35454	2.55715	3.59865	-2.62209	6.15642	5.58264	-1.37109	2.58665	21.6351
WT NCS	19.6125	25.1245	27.2476	21.552	-2.02256	-1.43376	2.70149	3.48945	-2.73129	6.64049	5.61256	-1.34116	2.53356
WT NCS	19.8691	24.6978	27.0971	21.594	-1.766	-1.1772	2.26137	3.06271	-3.15804	8.92614	5.46208	-1.49165	2.81209
WT SantaA Co	24.1482	33.212	31.1352	21.2887	2.84575	3.43455	0.0924904	11.9095	5.68879	0.0193867	9.83272	2.87899	0.135937	21.3025
WT SantaA Co	24.1192	32.8	31.1094	21.2608	2.81668	3.40549	0.0943726	11.4975	5.27673	0.0257957	9.80686	2.85313	0.138395
WT SantaA Co	24.1298	33.9721	31.3044	21.358	2.82735	3.41616	0.0936772	12.6697	6.44891	0.0114468	10.0019	3.04815	0.120897
WT SantaA_NCS	20.91	27.4183	29.8918	21.9436	-0.971179	-0.382373	1.30348	5.53708	-0.683663	1.60621	8.01067	1.05695	0.480648	21.8812
WT SantaA_NCS	20.7677	26.7419	29.4777	21.7714	-1.11349	-0.52468	1.43861	4.86075	-1.35999	2.56683	7.59656	0.64284	0.640451
WT SantaA_NCS	20.7213	26.9725	29.534	21.9284	-1.15991	-0.571105	1.48566	5.09128	-1.12946	2.18777	7.65281	0.69909	0.615961
KO Control	25.9539	34.9019	36.9369	21.8976	4.2216	4.81041	0.0356388	13.1697	6.94894	0.00809396	15.2046	8.25092	0.00328266	21.7323
KO Control	25.7482	35.1414	34.7336	21.7058	4.01596	4.60477	0.0410985	13.4091	7.18837	0.00685624	13.0013	6.04758	0.0151181
KO Control	25.7437	35.8878	35.6886	21.5933	4.01145	4.60026	0.0412272	14.1555	7.93479	0.00408687	13.9563	7.00258	0.00779852
KO NCS	26.7761	34.5741	33.1259	21.7411	5.04597	5.63478	0.0201262	12.844	6.62328	0.0101437	11.3958	4.44209	0.0460043	21.7301
KO NCS	26.9784	35.9511	32.1193	21.5095	5.24831	5.83712	0.0174925	14.221	8.00022	0.00390567	10.3892	3.43544	0.0924334
KO NCS	26.9339	35.1758	32.9315	21.9397	5.20384	5.79265	0.0180401	13.4457	7.22499	0.00668437	11.2014	4.24769	0.0526403
KO SantaA Co	27.9675	34.919	32.941	21.3804	6.72368	7.31249	0.00629103	13.6752	7.45443	0.00570154	11.6972	4.74347	0.0373314	21.2438
KO SantaA Co	27.9487	35.711	33.4326	21.2872	6.70488	7.29369	0.00637353	14.4672	8.24651	0.00329272	12.1888	5.23506	0.0265516
KO SantaA Co	27.8773	34.6576	33.5607	21.0639	6.63352	7.22233	0.00669672	13.4138	7.19303	0.00683413	12.3169	5.36318	0.0242953
KO SantaA_NCS	25.9341	35.946	35.9796	22.5163	3.42374	4.01254	0.061959	13.4356	7.21491	0.00673127	13.4693	6.51554	0.0109301	22.5104
KO SantaA_NCS	25.9548	34.1358	36.9571	22.4593	3.44445	4.03326	0.0610756	11.6255	5.40471	0.0236058	14.4467	7.49299	0.00555117
KO SantaA_NCS	25.9761	33.8892	34.952	22.5556	3.46567	4.05448	0.0601839	11.3788	5.15807	0.0280069	12.4416	5.48792	0.0222829		0.0393215
Average		Control	NCS		TTEST_NCS group
IL-6	WT	1.00006	2.50667
	WT/ HDAC2i	0.0935134	1.40925		0.00638969
	KO	0.0393215	0.0185529
	KO/HDAC2i	0.00645376	0.0610729		7.92235e-06
IL-8	WT	1.16073	7.24102
	WT/ HDAC2i	0.0188764	2.12027		0.0186655
	KO	0.00634569	0.00691123
	KO/	0.00527613	0.019448		0.186332
Ccl-2	WT	1.00214	2.6441
	WT/ HDAC2i	0.131743	0.57902		0.000151838
	KO	0.0087331	0.0636927
	KO/	0.0293928	0.0129214		0.0602863
SD
IL-6	WT	0.0135246	0.224361
	WT/ HDAC2i	0.000951725	0.0945711
	KO	0.00318999	0.00138974
	KO/HDAC2i	0.000214415	0.000887567
IL-8	WT	0.662851	1.47929
	WT/ HDAC2i	0.00718804	0.483854
	KO	0.00205176	0.00312518
	KO/HDAC2i	0.00180863	0.0112307
Ccl-2	WT	0.0795959	0.147889
	WT/	0.00947311	0.0860679
	KO	0.00597282	0.0251104
	KO/	0.00696697	0.00854176
