# Supplementary material for: Nuclear PD-L1 triggers tumour-associated inflammation upon DNA damage
Source: EMBO Rep. 2025 Jan 2;26(3):635–55. doi: 10.1038/s44319-024-00354-9 (PMC11811057; doi:10.1038/s44319-024-00354-9)
Supplement: Supplementary file 8 — Figure EV1-5 Source Data [file 44319_2024_354_MOESM8_ESM.zip]

Archive with 191 entries (161 files):
- Figure EV1-5/
- __MACOSX/._Figure EV1-5
- Figure EV1-5/Figure EV4/
- Figure EV1-5/Figure EV3/
- __MACOSX/Figure EV1-5/._Figure EV3
- Figure EV1-5/Figure EV2/
- Figure EV1-5/Figure EV5/
- Figure EV1-5/Figure EV1/
- __MACOSX/Figure EV1-5/._Figure EV1
- Figure EV1-5/._Figure EV3
- Figure EV1-5/._Figure EV1
- Figure EV1-5/Figure EV4/EV4C.xlsx
- Figure EV1-5/Figure EV4/.DS_Store
- Figure EV1-5/Figure EV4/EV4B.xlsx
- Figure EV1-5/Figure EV4/EV4A.xlsx
- Figure EV1-5/Figure EV3/.DS_Store
- Figure EV1-5/Figure EV3/EV3A/
- __MACOSX/Figure EV1-5/Figure EV3/._EV3A
- Figure EV1-5/Figure EV3/EV3F.xlsx
- Figure EV1-5/Figure EV3/EV3D/
- __MACOSX/Figure EV1-5/Figure EV3/._EV3D
- Figure EV1-5/Figure EV3/EV3C/
- __MACOSX/Figure EV1-5/Figure EV3/._EV3C
- Figure EV1-5/Figure EV3/EV3B/
- __MACOSX/Figure EV1-5/Figure EV3/._EV3B
- Figure EV1-5/Figure EV3/EV3E/
- __MACOSX/Figure EV1-5/Figure EV3/._EV3E
- Figure EV1-5/Figure EV3/._EV3E
- Figure EV1-5/Figure EV3/._EV3D
- Figure EV1-5/Figure EV3/._EV3C
- Figure EV1-5/Figure EV3/._EV3B
- Figure EV1-5/Figure EV3/._EV3A
- Figure EV1-5/Figure EV2/EV2B/
- Figure EV1-5/Figure EV2/.DS_Store
- Figure EV1-5/Figure EV2/EV2A/
- Figure EV1-5/Figure EV5/EV5B (involves 6E).xlsx
- Figure EV1-5/Figure EV5/.DS_Store
- Figure EV1-5/Figure EV5/._EV5D.xlsx
- Figure EV1-5/Figure EV5/EV5D.xlsx
- __MACOSX/Figure EV1-5/Figure EV5/._EV5D.xlsx
- Figure EV1-5/Figure EV5/EV5C/
- __MACOSX/Figure EV1-5/Figure EV5/._EV5C
- Figure EV1-5/Figure EV5/._EV5C
- Figure EV1-5/Figure EV1/EV1C/
- __MACOSX/Figure EV1-5/Figure EV1/._EV1C
- Figure EV1-5/Figure EV1/EV1D/
- Figure EV1-5/Figure EV1/EV1B/
- __MACOSX/Figure EV1-5/Figure EV1/._EV1B
- Figure EV1-5/Figure EV1/.DS_Store
- Figure EV1-5/Figure EV1/EV1A/
- __MACOSX/Figure EV1-5/Figure EV1/._EV1A
- Figure EV1-5/Figure EV1/._EV1C
- Figure EV1-5/Figure EV1/._EV1B
- Figure EV1-5/Figure EV1/._EV1A
- Figure EV1-5/Figure EV3/EV3A/WT_IR day 3.tif
- Figure EV1-5/Figure EV3/EV3A/KO_IR day6.tif
- Figure EV1-5/Figure EV3/EV3A/.DS_Store
- Figure EV1-5/Figure EV3/EV3A/KO day0.tif
- Figure EV1-5/Figure EV3/EV3A/KO_IR day3.tif
- Figure EV1-5/Figure EV3/EV3A/WT_IR day6.tif
- Figure EV1-5/Figure EV3/EV3A/WT_NCS day 3.tif
- Figure EV1-5/Figure EV3/EV3A/KO_NCS day6.tif
- Figure EV1-5/Figure EV3/EV3A/KO_NCS day3.tif
- Figure EV1-5/Figure EV3/EV3A/WT day 0.tif
- Figure EV1-5/Figure EV3/EV3A/WT_NCS day6.tif
- Figure EV1-5/Figure EV3/EV3D/ATM.tif
- Figure EV1-5/Figure EV3/EV3D/Tubulin.tif
- Figure EV1-5/Figure EV3/EV3D/PD-L1.tif
- Figure EV1-5/Figure EV3/EV3D/pATM.tif
- Figure EV1-5/Figure EV3/EV3D/TBK1.tif
- Figure EV1-5/Figure EV3/EV3D/pTBK1.tif
- Figure EV1-5/Figure EV3/EV3D/pChk1.tif
- Figure EV1-5/Figure EV3/EV3D/Chk1.tif
- Figure EV1-5/Figure EV3/EV3C/pTBK1_addback.tif
- Figure EV1-5/Figure EV3/EV3C/Tubulin.tif
- Figure EV1-5/Figure EV3/EV3C/IRF3_addback.tif
- Figure EV1-5/Figure EV3/EV3C/PD-L1.tif
- Figure EV1-5/Figure EV3/EV3C/STING_addback.tif
- Figure EV1-5/Figure EV3/EV3C/pIRF3_addback.tif
- Figure EV1-5/Figure EV3/EV3C/TBK1.tif
- Figure EV1-5/Figure EV3/EV3C/pTBK1.tif
- Figure EV1-5/Figure EV3/EV3C/Tubulin_addback.tif
- Figure EV1-5/Figure EV3/EV3C/TBK1_addback.tif
- Figure EV1-5/Figure EV3/EV3C/IRF3.tif
- Figure EV1-5/Figure EV3/EV3C/pSTING.tif
- Figure EV1-5/Figure EV3/EV3C/STING.tif
- Figure EV1-5/Figure EV3/EV3C/pSTING_addback.tif
- Figure EV1-5/Figure EV3/EV3C/pIRF3.tif
- Figure EV1-5/Figure EV3/EV3C/HA-PD-L1.tif
- Figure EV1-5/Figure EV3/EV3B/Tubulin.tif
- Figure EV1-5/Figure EV3/EV3B/PD-L1.tif
- Figure EV1-5/Figure EV3/EV3B/p65.tif
- Figure EV1-5/Figure EV3/EV3B/p-p65.tif
- Figure EV1-5/Figure EV3/EV3B/p-p65_addback.tif
- Figure EV1-5/Figure EV3/EV3B/PD-L1_addback.tif
- Figure EV1-5/Figure EV3/EV3B/p65_addback.tif
- Figure EV1-5/Figure EV3/EV3B/Tubulin_addback.psd
- Figure EV1-5/Figure EV3/EV3E/pChk1_chromatin and cytoplasm.tif
- Figure EV1-5/Figure EV3/EV3E/.DS_Store
- Figure EV1-5/Figure EV3/EV3E/Chk1_cytoplasm.tif
- Figure EV1-5/Figure EV3/EV3E/Chk1_chromatin.tif
- Figure EV1-5/Figure EV3/EV3E/Tubulin_chromatin and cytoplasm.tif
- Figure EV1-5/Figure EV3/EV3E/Histone H3_chromatin and cytoplasm.tif
- Figure EV1-5/Figure EV2/EV2B/WT-1.tif
- Figure EV1-5/Figure EV2/EV2B/WT-3.tif
- Figure EV1-5/Figure EV2/EV2B/WT-3 ATRi-5.tif
- Figure EV1-5/Figure EV2/EV2B/WT-2.tif
- Figure EV1-5/Figure EV2/EV2B/.DS_Store
- Figure EV1-5/Figure EV2/EV2B/WT-1 ATRi-5.tif
- Figure EV1-5/Figure EV2/EV2B/EV2B_Colony formation assay (3times).xlsx
- Figure EV1-5/Figure EV2/EV2B/KO-1.tif
- Figure EV1-5/Figure EV2/EV2B/KO-3 ATRi-5.tif
- Figure EV1-5/Figure EV2/EV2B/KO-3.tif
- Figure EV1-5/Figure EV2/EV2B/WT-2 ATRi-5.tif
- Figure EV1-5/Figure EV2/EV2B/KO-1-ATRi-5.tif
- Figure EV1-5/Figure EV2/EV2A/.DS_Store
- Figure EV1-5/Figure EV2/EV2A/KO-NCS-6hr-H2AX(g)-BARD1(r)-1/
- Figure EV1-5/Figure EV2/EV2A/KO-NCS-24hr-H2AX(g)-BARD1(r)-6/
- Figure EV1-5/Figure EV2/EV2A/WT_NCS-30min-H2AX(g)-BARD1(r)-5/
- Figure EV1-5/Figure EV2/EV2A/KO-NCS-30min-H2AX(g)-BARD1(r)-3/
- Figure EV1-5/Figure EV2/EV2A/WT_non-NCS H2AX(g)-BARD1(r)-6/
- Figure EV1-5/Figure EV2/EV2A/WT_24hr NCS H2AX(g)-BARD1(r)-21/
- Figure EV1-5/Figure EV2/EV2A/WT_NCS-6hr-H2AX(g)-BARD1(r)-7/
- Figure EV1-5/Figure EV2/EV2A/EV2A_H2AX foci count(NCS).xlsx
- Figure EV1-5/Figure EV2/EV2A/KO-non-NCS H2AX(g)-BARD1(r)-18/
- Figure EV1-5/Figure EV5/EV5C/PD-L1_cytoplasm.tif
- Figure EV1-5/Figure EV5/EV5C/Tubulin_cytoplasm.tif
- Figure EV1-5/Figure EV5/EV5C/Histone H3_cytolasm.tif
- Figure EV1-5/Figure EV5/EV5C/Histone H3_chromatin.tif
- Figure EV1-5/Figure EV5/EV5C/PD-L1_chromatin.tif
- Figure EV1-5/Figure EV5/EV5C/Tubulin_chromatin.tif
- Figure EV1-5/Figure EV1/EV1C/.DS_Store
- Figure EV1-5/Figure EV1/EV1C/WT_2h.tif
- Figure EV1-5/Figure EV1/EV1C/WT_Control.tif
- Figure EV1-5/Figure EV1/EV1C/KO 1h.tif
- Figure EV1-5/Figure EV1/EV1C/WT_4h.tif
- Figure EV1-5/Figure EV1/EV1C/KO 2h.tif
- Figure EV1-5/Figure EV1/EV1C/KO control.tif
- Figure EV1-5/Figure EV1/EV1C/KO 0.5h.tif
- Figure EV1-5/Figure EV1/EV1C/KO 4h.tif
- Figure EV1-5/Figure EV1/EV1C/WT_1h.tif
- Figure EV1-5/Figure EV1/EV1C/WT_0.5h.tif
- Figure EV1-5/Figure EV1/EV1D/.DS_Store
- Figure EV1-5/Figure EV1/EV1D/EV1D_Edu positive rate.xlsx
- Figure EV1-5/Figure EV1/EV1D/WT_non-treatment/
- Figure EV1-5/Figure EV1/EV1D/WT_IR/
- Figure EV1-5/Figure EV1/EV1D/KO_IR/
- Figure EV1-5/Figure EV1/EV1D/KO_non-treatment/
- Figure EV1-5/Figure EV1/EV1B/PD-L1.tif
- Figure EV1-5/Figure EV1/EV1B/.DS_Store
- Figure EV1-5/Figure EV1/EV1B/EV1B.xlsx
- Figure EV1-5/Figure EV1/EV1B/ATR.tif
- Figure EV1-5/Figure EV1/EV1B/Vinculin.tif
- Figure EV1-5/Figure EV1/EV1B/pChk1.tif
- Figure EV1-5/Figure EV1/EV1B/Chk1.tif
- Figure EV1-5/Figure EV1/EV1B/pATR.tif
- Figure EV1-5/Figure EV1/EV1A/Tubulin.tif
- Figure EV1-5/Figure EV1/EV1A/PD-L1.tif
- Figure EV1-5/Figure EV1/EV1A/EV1A.xlsx
- Figure EV1-5/Figure EV1/EV1A/ATR.tif
- Figure EV1-5/Figure EV1/EV1A/pChk1.tif
- Figure EV1-5/Figure EV1/EV1A/Chk1.tif
- Figure EV1-5/Figure EV1/EV1A/pATR.tif
- Figure EV1-5/Figure EV2/EV2A/KO-NCS-6hr-H2AX(g)-BARD1(r)-1/KO-NCS-6hr-H2AX(g)-BARD1(r)-1_c1+2.jpg
- Figure EV1-5/Figure EV2/EV2A/KO-NCS-24hr-H2AX(g)-BARD1(r)-6/KO-NCS-24hr-H2AX(g)-BARD1(r)-6_c1+2.jpg
- Figure EV1-5/Figure EV2/EV2A/WT_NCS-30min-H2AX(g)-BARD1(r)-5/.DS_Store
- Figure EV1-5/Figure EV2/EV2A/WT_NCS-30min-H2AX(g)-BARD1(r)-5/WT_NCS-30min-H2AX(g)-BARD1(r)-5_c1+2.jpg
- Figure EV1-5/Figure EV2/EV2A/KO-NCS-30min-H2AX(g)-BARD1(r)-3/KO-NCS-30min-H2AX(g)-BARD1(r)-3_c1+2.jpg
- Figure EV1-5/Figure EV2/EV2A/WT_non-NCS H2AX(g)-BARD1(r)-6/.DS_Store
- Figure EV1-5/Figure EV2/EV2A/WT_non-NCS H2AX(g)-BARD1(r)-6/WT_non-treatment H2AX(g)-BARD1(r)-6_c2+3.jpg
- Figure EV1-5/Figure EV2/EV2A/WT_24hr NCS H2AX(g)-BARD1(r)-21/.DS_Store
- Figure EV1-5/Figure EV2/EV2A/WT_24hr NCS H2AX(g)-BARD1(r)-21/WT_24hr NCS H2AX(g)-BARD1(r)-21_c2+3.jpg
- Figure EV1-5/Figure EV2/EV2A/WT_NCS-6hr-H2AX(g)-BARD1(r)-7/.DS_Store
- Figure EV1-5/Figure EV2/EV2A/WT_NCS-6hr-H2AX(g)-BARD1(r)-7/WT_NCS-6hr-H2AX(g)-BARD1(r)-7_c1+2.jpg
- Figure EV1-5/Figure EV2/EV2A/KO-non-NCS H2AX(g)-BARD1(r)-18/KO-non-NCS H2AX(g)-BARD1(r)-18_c2+3.jpg
- Figure EV1-5/Figure EV1/EV1D/WT_non-treatment/EdU.jpg
- Figure EV1-5/Figure EV1/EV1D/WT_non-treatment/.DS_Store
- Figure EV1-5/Figure EV1/EV1D/WT_non-treatment/Merge.jpg
- Figure EV1-5/Figure EV1/EV1D/WT_non-treatment/DAPI.jpg
- Figure EV1-5/Figure EV1/EV1D/WT_IR/EdU.jpg
- Figure EV1-5/Figure EV1/EV1D/WT_IR/.DS_Store
- Figure EV1-5/Figure EV1/EV1D/WT_IR/Merge.jpg
- Figure EV1-5/Figure EV1/EV1D/WT_IR/DAPI.jpg
- Figure EV1-5/Figure EV1/EV1D/KO_IR/EdU.jpg
- Figure EV1-5/Figure EV1/EV1D/KO_IR/.DS_Store
- Figure EV1-5/Figure EV1/EV1D/KO_IR/Merge.jpg
- Figure EV1-5/Figure EV1/EV1D/KO_IR/DAPI.jpg
- Figure EV1-5/Figure EV1/EV1D/KO_non-treatment/EdU.jpg
- Figure EV1-5/Figure EV1/EV1D/KO_non-treatment/.DS_Store
- Figure EV1-5/Figure EV1/EV1D/KO_non-treatment/Merge.jpg
- Figure EV1-5/Figure EV1/EV1D/KO_non-treatment/DAPI.jpg
