# Supplementary material for: Nuclear PD-L1 triggers tumour-associated inflammation upon DNA damage
Source: EMBO Rep. 2025 Jan 2;26(3):635–55. doi: 10.1038/s44319-024-00354-9 (PMC11811057; doi:10.1038/s44319-024-00354-9)
Supplement: Supplementary file 8 — Figure EV1-5 Source Data [file 44319_2024_354_MOESM8_ESM.zip › Figure EV1-5/Figure EV4/EV4C.xlsx]

## Sheet: dAdT cGAMP
IL6_dAdT
	IL-6	Actin	ΔCt	ΔΔCt	-ΔΔCt	Actin averge	average		Average			SD
WT Control	26.1609	23.5736	2.70855	-2.29872	4.92022	23.4524	5.00727			Control	dAdT
WT Control	26.1336	23.3862	2.68127	-2.326	5.01413				WT	4.97219	21.3027	0.0232119	0.236442
WT Control	26.1428	23.3973	2.69048	-2.31679	4.98221				KO	0.342478	18.3422	0.187488	0.0473029
WT dAdT	25.2228	24.5482	0.615555	-4.39171	20.9912	24.6072
WT dAdT	25.2183	24.6957	0.611059	-4.39621	21.0567				T-TEST
WT dAdT	25.1643	24.5777	0.557037	-4.45023	21.8601				0.0626858
KO Control	29.9279	23.2926	6.38551	1.37824	0.384688	23.5424
KO Control	30.0369	23.6518	6.49448	1.48722	0.3567
KO Control	30.3553	23.6826	6.81295	1.80568	0.286046
KO dAdT	25.6889	24.9443	0.881516	-4.12575	17.4572	24.8074
KO dAdT	25.4888	24.6085	0.681402	-4.32587	20.0547
KO dAdT	25.6842	24.8694	0.87677	-4.1305	17.5147
