# Supplementary material for: Nuclear PD-L1 triggers tumour-associated inflammation upon DNA damage
Source: EMBO Rep. 2025 Jan 2;26(3):635–55. doi: 10.1038/s44319-024-00354-9 (PMC11811057; doi:10.1038/s44319-024-00354-9)
Supplement: Supplementary file 8 — Figure EV1-5 Source Data [file 44319_2024_354_MOESM8_ESM.zip › Figure EV1-5/Figure EV4/EV4B.xlsx]

## Sheet: EV4B
ELISA
IL-8 ELISA		OD			Conc.			Average	SD	TTEST
WT	Control	1.631	1.755	1.605	99	106.75	97.375	101.042	5.00989	8.66313e-05
	NCS d5	5.167	5.054	4.946	320	312.938	306.188	313.042	6.90684	0.000199008
	IR d6	4.924	4.995	4.928	304.812	309.25	305.062	306.375	2.49296	2.69919e-05
KO	Control	0.405	0.444	0.582	22.375	24.8125	33.4375	26.875	5.8125
	NCS d5	3.359	3.459	3.453	207	213.25	212.875	211.042	3.5052
	IR d6	3.216	3.121	3.076	198.062	192.125	189.312	193.167	4.46704
GM-CSF ELISA
		OD			Conc.			Average	SD	TTEST
WT	Control	1.521	1.442	1.449	162.292	154.062	154.792	157.049	4.55523	0.000592867
	NCS d5	5.422	5.326	5.385	568.646	558.646	564.792	564.028	5.04357	0.000764912
	IR d6	5.61	5.78	5.326	588.229	605.938	558.646	584.271	23.893	0.0121705
KO	Control	0.477	0.481	0.485	53.5417	53.9583	54.375	53.9583	0.416667
	NCS d5	5.02	4.961	5.057	526.771	520.625	530.625	526.007	5.04357
	IR d6	4.943	4.694	4.731	518.75	492.813	496.667	502.743	13.9957
