# Supplementary material for: Nuclear PD-L1 triggers tumour-associated inflammation upon DNA damage
Source: EMBO Rep. 2025 Jan 2;26(3):635–55. doi: 10.1038/s44319-024-00354-9 (PMC11811057; doi:10.1038/s44319-024-00354-9)
Supplement: Supplementary file 8 — Figure EV1-5 Source Data [file 44319_2024_354_MOESM8_ESM.zip › Figure EV1-5/Figure EV4/EV4A.xlsx]

## Sheet: EV4A
Chemocytokines_RTPCR_IR
	IL-6	GM-CSF	Ccl-2	Actin	IL-6			GM-SCF			Ccl-2			Actin average	IL-6	GM-SCF	Ccl-2
WT Control	23.7957	26.3887	29.9575	24.3162	-0.336506	0.0316474	0.978303	2.2565	-0.013511	1.00941	5.82534	-0.131121	1.09514	24.1322	-0.368153	2.27001	5.95646
WT Control	23.7381	26.4447	29.9832	24.2055	-0.394102	-0.0259488	1.01815	2.3125	0.0424887	0.970979	5.85103	-0.105423	1.07581
WT Control	23.7583	26.3732	30.3252	23.8749	-0.373852	-0.00569852	1.00396	2.24103	-0.0289777	1.02029	6.193	0.236544	0.848776
WT d5	22.345	23.7711	27.4706	23.61	-1.30242	-0.934271	1.91092	0.123691	-2.14632	4.42697	3.82316	-2.1333	4.38719	23.6474
WT d5	22.7175	23.8298	27.229	23.6488	-0.929871	-0.561718	1.47603	0.182346	-2.08766	4.25059	3.58156	-2.3749	5.187
WT d5	22.4289	23.9455	27.3996	23.6835	-1.21847	-0.850321	1.8029	0.298108	-1.9719	3.92285	3.75219	-2.20426	4.60839
KO Control	29.8154	28.6288	35.8732	24.3756	5.43011	5.79827	0.01797	4.24356	1.97355	0.254626	11.488	5.53152	0.0216196	24.3853
KO Control	29.9368	28.8099	34.7908	24.3773	5.55159	5.91974	0.0165189	4.42468	2.15467	0.224584	10.4056	4.44913	0.0457802
KO Control	29.6133	28.6893	35.9456	24.4029	5.22803	5.59618	0.0206719	4.30406	2.03405	0.244169	11.5604	5.60391	0.0205616
KO d5	29.8209	29.2429	32.355	24.7961	4.98213	5.35028	0.0245135	4.4041	2.13409	0.227811	7.51618	1.55972	0.339217	24.8388
KO d5	29.7934	29.1549	32.4782	24.7739	4.9546	5.32275	0.0249857	4.31611	2.0461	0.242138	7.63941	1.68295	0.311444
KO d5	29.71	29.2094	31.8609	24.9465	4.87119	5.23934	0.0264729	4.37061	2.1006	0.233161	7.02208	1.06563	0.477765
	IL-8	Actin	IL-8			Actin average	IL-8
WT Control	26.5777	21.8278	4.116	-0.0304305	1.02132	22.4617	4.14643
WT Control	26.0233	22.8095	3.56157	-0.584851	1.49988
WT Control	27.2234	22.7479	4.76171	0.615281	0.652803
WT d5	24.3549	23.61	0.707477	-3.43895	10.8449	23.6474
WT d5	24.624	23.6488	0.976606	-3.16982	8.99935
WT d5	24.3387	23.6835	0.691312	-3.45511	10.9671
KO Control	35.3355	24.3756	10.9502	6.8038	0.0089506	24.3853
KO Control	35.4373	24.3773	11.052	6.90562	0.00834067
KO Control	34.5082	24.4029	10.123	5.97654	0.0158811
KO d5	35.4005	24.7961	10.5616	6.41521	0.0117173	24.8388
KO d5	35.6969	24.7739	10.8581	6.7117	0.00954065
KO d5	34.9587	24.9465	10.1199	5.97344	0.0159153
Average		Control	IR		TTEST_NCS group
IL-6	WT	1.00014	1.72995		0.00582989
	KO	0.0183869	0.025324
IL-8	WT	1.058	10.2705		0.00382816
	KO	0.0110575	0.0123911
GM-CSF	WT	1.00023	4.20013		0.00137362
	KO	0.241127	0.23437
Ccl-2	WT	1.00658	4.72753		0.00207688
	KO	0.0293204	0.376142
SD
IL-6	WT	0.0201962	0.226441
	KO	0.0021077	0.00102257
IL-8	WT	0.424731	1.10252
	KO	0.00418852	0.00324031
GM-CSF	WT	0.0259062	0.255819
	KO	0.0152502	0.00723956
Ccl-2	WT	0.137001	0.413001
	KO	0.0142644	0.0890968
