# Supplementary material for: Nuclear PD-L1 triggers tumour-associated inflammation upon DNA damage
Source: EMBO Rep. 2025 Jan 2;26(3):635–55. doi: 10.1038/s44319-024-00354-9 (PMC11811057; doi:10.1038/s44319-024-00354-9)
Supplement: Supplementary file 8 — Figure EV1-5 Source Data [file 44319_2024_354_MOESM8_ESM.zip › Figure EV1-5/Figure EV3/EV3F.xlsx]

## Sheet: dAdT
cGAMP ELISA_dAdT
	WT			KO
Control	0.0694183	0.0577869	0.0706225	0.0139282	0.0600531	0.118833
dAdT	0.594035	0.528039	0.546413	0.88483	0.675477	0.932369
1st	Average	Control	dAdT		SD
	WT	0.0659426	0.556162		0.00708861	0.0340613	TTEST
	KO	0.0642716	0.830892		0.0525797	0.136676	0.0658546
