# Supplementary material for: Nuclear PD-L1 triggers tumour-associated inflammation upon DNA damage
Source: EMBO Rep. 2025 Jan 2;26(3):635–55. doi: 10.1038/s44319-024-00354-9 (PMC11811057; doi:10.1038/s44319-024-00354-9)
Supplement: Supplementary file 8 — Figure EV1-5 Source Data [file 44319_2024_354_MOESM8_ESM.zip › Figure EV1-5/Figure EV5/EV5D.xlsx]

## Sheet: EV5D
GM-CSF_p300i		GM-CSF	Actin	GM-CSF			Actin average	GM-CSF						NCS
WT	Control	27.4642	23.7401	3.78109	0.052098	0.964533	23.6832	3.72899		Average		Control	NCS	WT
	Control	27.3654	23.6421	3.68226	-0.0467313	1.03292				GM-CSF	WT	1.00039	9.81172	TTEST vs Control
	Control	27.4068	23.6673	3.72363	-0.00536664	1.00373					WT/p300i	1.14311	16.875	IL-6
	N5d	24.3271	24	0.389223	-3.33977	10.1244	23.9379				KO	0.387915	1.46386	9.20117e-05
	N5d	24.46	23.8269	0.522169	-3.20682	9.23315					KO/p300i	0.385174	5.20059
	N5d	24.3338	23.9867	0.395918	-3.33307	10.0776				SD
	C646 Control	27.3247	23.724	3.50209	-0.2269	1.17032	23.8226			WT	Control	0.0343163	0.501598
	C646 Control	27.3804	23.7995	3.5578	-0.17119	1.12599					C646	0.0238214	0.562412
	C646 Control	27.3714	23.9442	3.5488	-0.180195	1.13304				KO	Control	0.0249385	0.031223
	C646 Nd5	23.6026	23.9781	-0.362553	-4.09155	17.0482	23.9652				C646	0.00735395	0.297965
	C646 Nd5	23.5789	23.9587	-0.386246	-4.11524	17.3305
	C646 Nd5	23.6721	23.9587	-0.293053	-4.02205	16.2464
KO	Control	29.2077	24.1929	5.10417	1.37517	0.385506	24.1036
	Control	29.105	24.1323	5.00139	1.2724	0.413971
	Control	29.2895	23.9855	5.18592	1.45693	0.364269
	N5d	27.758	24.6612	3.19004	-0.538949	1.45291	24.568
	N5d	27.7129	24.4095	3.14491	-0.584083	1.49909
	N5d	27.7713	24.6333	3.20334	-0.525657	1.43959
	C646 Control	29.1837	24.0789	5.13757	1.40858	0.376683	24.0462
	C646 Control	29.1358	23.9677	5.08967	1.36068	0.389398
	C646 Control	29.1357	24.0918	5.08951	1.36052	0.389442
	C646 Nd5	25.9982	24.461	1.44515	-2.28384	4.86973	24.5531
	C646 Nd5	25.8364	24.6009	1.28332	-2.44567	5.44778
	C646 Nd5	25.8804	24.5974	1.32729	-2.4017	5.28425
