# Supplementary material for: Nuclear PD-L1 triggers tumour-associated inflammation upon DNA damage
Source: EMBO Rep. 2025 Jan 2;26(3):635–55. doi: 10.1038/s44319-024-00354-9 (PMC11811057; doi:10.1038/s44319-024-00354-9)
Supplement: Supplementary file 8 — Figure EV1-5 Source Data [file 44319_2024_354_MOESM8_ESM.zip › Figure EV1-5/Figure EV2/EV2B/EV2B_Colony formation assay (3times).xlsx]

## Sheet: Sheet1
	Parental -1		Parental -ATRi1		KO-1		KO-ATRi-1
	232		237		239		246
	213		144		294		185
	148		102		31		20
	121		78		3		3
	88		70		2		0
	52		21		3		0
	100		100		100		100
	91.8103		60.7595		123.013		75.2033
	63.7931		43.038		12.9707		8.13008
	52.1552		32.9114		1.25523		1.21951
	37.931		29.5359		0.83682		0
	22.4138		8.86076		1.25523		0
	Parental -2		Parental -ATRi2		KO-2		KO-ATRi-2
	216		252		222		268
	208		163		258		257
	147		92		6		10
	148		68		7		5
	89		45		1		0
	55		24		3		0
	100		100		100		100
	96.2963		64.6825		116.216		95.8955
	68.0556		36.5079		2.7027		3.73134
	68.5185		26.9841		3.15315		1.86567
	41.2037		17.8571		0.45045		0
	25.463		9.52381		1.35135		0
	Parental -3		Parental -ATRi3		KO-3		KO-ATRi-3
	338		382		378		276
	334		293		377		188
	258		206		79		100
	198		163		30		19
	165		113		8		14
	119		70		14		12
	100		100		100		100
	98.8166		76.7016		99.7354		68.1159
	76.3314		53.9267		20.8995		36.2319
	58.5799		42.6702		7.93651		6.88406
	48.8166		29.5812		2.1164		5.07246
	35.2071		18.3246		3.7037		4.34783
