# Supplementary material for: Nuclear PD-L1 triggers tumour-associated inflammation upon DNA damage
Source: EMBO Rep. 2025 Jan 2;26(3):635–55. doi: 10.1038/s44319-024-00354-9 (PMC11811057; doi:10.1038/s44319-024-00354-9)
Supplement: Supplementary file 8 — Figure EV1-5 Source Data [file 44319_2024_354_MOESM8_ESM.zip › Figure EV1-5/Figure EV2/EV2A/EV2A_H2AX foci count(NCS).xlsx]

## Sheet: Sheet1
No.
KO-non-1	SpotCountCh2	78	83	67	62	0	40	0
KO-non-5	SpotCountCh2	30	2	22	100	2	7
KO-non-6	SpotCountCh2	23	11	19	17	35	51	44	34
KO-non-10	SpotCountCh2	3	71	48	11	19	13	11	76	42
KO-non-11	SpotCountCh2	23	36	3	6	6	27	61	3	2	67
KO-non-12	SpotCountCh2	11	77	15	6	4	19
KO-non-13	SpotCountCh2	1	12	64	6	81	12	42	4	7	57	24
KO-non-14	SpotCountCh2	18	5	104	8	28	56	8	1	5	2
KO-non-15	SpotCountCh2	0	2	127	0	67	14	0	57	1	6
KO-non-16	SpotCountCh2	3	43	16	24	51	60	20	16	1	2
KO-non-17	SpotCountCh2	1	0	49	14	6	8	61	16	39	2
KO-non-18	SpotCountCh2	2	13	0	7	10	74	54	47	29	23
KO-non-19	SpotCountCh2	2	67	3	1	0	4	38	0	70	1	5
Parental (WT)-non-1	SpotCountCh2	22	1	3	0	7
Parental-non-2	SpotCountCh2	14	10	13	9	6	1
Parental-non-10	SpotCountCh2	6	27	6	5	34	3
Parental-non-11	SpotCountCh2	1	0	3	20	5	3
Parental-non-12	SpotCountCh2	24	48	4	9	21	2
Parental-non-13	SpotCountCh2	6	1	1	23
Parental-non-14	SpotCountCh2	6	11	10	27	13
Parental-non-15	SpotCountCh2	7	53	0	0	16	29
Parental-non-16	SpotCountCh2	15	0	10	1	0	5
Parental-non-17	SpotCountCh2	0	6	16	35	0	5	0
Parental-non-18	SpotCountCh2	12	40	0	11	0
Parental-non-19	SpotCountCh2	34	7	6	7	5	3	9
Parental-non-20	SpotCountCh2	1	15	0	11
Parental-non-21	SpotCountCh2	31	9	13	1	6	9	20
KO-30min-1	SpotCountCh2	109	111	153	74	102	53	107	55	30
KO-30min-2	SpotCountCh2	107	120	101	107	65	173	60	94	37
KO-30min-3	SpotCountCh2	77	184	125	83	86	98	92	124	120
KO-30min-4	SpotCountCh2	150	342	203	322	182	234	124
KO-30min-5	SpotCountCh2	101	110	88	164	114	93	171	149	64
KO-30min-10	SpotCountCh2	102	143	83	136	44	107	26	60	46
KO-30min-11	SpotCountCh2	85	49	107	72	65	109	65	67
KO-30min-12	SpotCountCh2	100	137	76	48	116	114	206	141
KO-30min-13	SpotCountCh2	31	85	240	65	147	279	173
KO-30min-14	SpotCountCh2	69	209	77	167	226	220	169	118	70
KO-30min-15	SpotCountCh2	135	142	178	138	42	177	136	66	211
Parental-30min-1	SpotCountCh2	27	92	57	48	47	31	40	78	60	2
Parental-30min-2	SpotCountCh2	79	90	95	142	62	107	86
Parental-30min-3	SpotCountCh2	82	75	45	185	57	65	56	45
Parental-30min-4	SpotCountCh2	131	77	92	54	56	73
Parental-30min-10	SpotCountCh2	107	110	70	141	105	112
Parental-30min-11	SpotCountCh2	144	281	174	166
Parental-30min-12	SpotCountCh2	214	51	108	111	168	56
Parental-30min-13	SpotCountCh2	41	156	98	117	47	114
Parental-30min-14	SpotCountCh2	188	52	186	169	60
Parental-30min-15	SpotCountCh2	99	68	160	192	57	150
Parental-30min-16	SpotCountCh2	145	186	163	275	104
Parental-30min-17	SpotCountCh2	260	277	99	194
Parental-30min-18	SpotCountCh2	101	130	134	99	117	84	108
Parental-30min-19	SpotCountCh2	134	171	152	180	161	31
Parental-30min-20	SpotCountCh2	55	86	151	117	41	51	61	24
Parental-30min-21	SpotCountCh2	185	141	118	75	70	144
KO-6hr-1	SpotCountCh2	18	11	199	97	152	142	144	74	150	38
KO-6hr-2	SpotCountCh2	176	276	78	123	64	137	134	108	90	136
KO-6hr-3	SpotCountCh2	61	72	32	35	31	63	33	52	58	47
KO-6hr-10	SpotCountCh2	134	113	37	108	90	125	186
KO-6hr-11	SpotCountCh2	76	106	180	54	170	57
KO-6hr-12	SpotCountCh2	89	209	123	103	86	129	63	89
KO-6hr-13	SpotCountCh2	45	83	93	105	95	44	84
KO-6hr-14	SpotCountCh2	161	152	153	113	126	81	122
KO-6hr-15	SpotCountCh2	27	38	85	59	72	100	94	70	93
KO-6hr-16	SpotCountCh2	19	48	28	13	72	95	69	48	76
Parental-6hr-1	SpotCountCh2	82	136	62	100	104
Parental-6hr-2	SpotCountCh2	76	81	95	41	154
Parental-6hr-10	SpotCountCh2	89	84	87	71	143
Parental-6hr-11	SpotCountCh2	80	54	19	154	106	57
Parental-6hr-12	SpotCountCh2	84	37	87	100	89	87	64
Parental-6hr-13	SpotCountCh2	33	68	49	141	76	40	63	40
Parental-6hr-14	SpotCountCh2	69	69	56	46	55	65	84
Parental-6hr-15	SpotCountCh2	50	72	96	82
Parental-6hr-16	SpotCountCh2	54	48	38	106	75	73	54
Parental-6hr-17	SpotCountCh2	10	29	113	88	35
Parental-6hr-18	SpotCountCh2	82	59	57	95	21
Parental-6hr-19	SpotCountCh2	82	10	96	94	84	33
Parental-6hr-20	SpotCountCh2	59	122	69	56	66	78
KO-24hr-1	SpotCountCh2	19	121	118	111	158	22	12	85	19
KO-24hr-2	SpotCountCh2	123	4	21	41	42	43	10	89	38	33
KO-24hr-4	SpotCountCh2	7	33	135	71	33	60	2
KO-24hr-5	SpotCountCh2	16	112	110	4	6	36	29	199	44
KO-24hr-6	SpotCountCh2	89	53	133	95	214	72	51
KO-24hr-7	SpotCountCh2	57	32	78	51	35	74	169	166
KO-24hr-8	SpotCountCh2	171	127	232	182	131	48	169
KO-24hr-9	SpotCountCh2	109	36	109	113	84	58	127	9
KO-24hr-10	SpotCountCh2	54	142	11	16	15	38	133	43	26	234	61	127	34	35	0
KO-24hr-11	SpotCountCh2	136	154	145	155	159	17	239
KO-24hr-12	SpotCountCh2	78	70	96	56	22	221	37	32
KO-24hr-13	SpotCountCh2	192	95	21	75	127
Parental-24hr-1	SpotCountCh2	20	187	11	14	69
Parental-24hr-2	SpotCountCh2	16	19	32	52	44	32
Parental-24hr-8	SpotCountCh2	133	168	18	49
Parental-24hr-9	SpotCountCh2	39	102	98	248	58
Parental-24hr-10	SpotCountCh2	92	43	32	35
Parental-24hr-11	SpotCountCh2	62	36	87	50	83	14
Parental-24hr-12	SpotCountCh2	33	110	41	6	42	26
Parental-24hr-14	SpotCountCh2	218	60	139	7
Parental-24hr-16	SpotCountCh2	85	70	44	17	56	9
Parental-24hr-17	SpotCountCh2	183	11	110	24
Parental-24hr-18	SpotCountCh2	38	25	108	9
Parental-24hr-19	SpotCountCh2	28	10	2	144
Parental-24hr-20	SpotCountCh2	12	28	41	36	39
Parental-24hr-21	SpotCountCh2	69	61	50	19	51
Parental-24hr-22	SpotCountCh2	0	181	55	88
