# Supplementary material for: Nuclear PD-L1 triggers tumour-associated inflammation upon DNA damage
Source: EMBO Rep. 2025 Jan 2;26(3):635–55. doi: 10.1038/s44319-024-00354-9 (PMC11811057; doi:10.1038/s44319-024-00354-9)
Supplement: Supplementary file 8 — Figure EV1-5 Source Data [file 44319_2024_354_MOESM8_ESM.zip › Figure EV1-5/Figure EV1/EV1D/EV1D_Edu positive rate.xlsx]

## Sheet: Sheet1
	1st WT non		1st WT IR		1st KO non		1st KO IR
	positive	Total	positive	Total	positive	Total	positive	Total
	7	15	4	16	11	30	9	13
	7	16	2	7	7	13	12	19
	11	20	2	9	14	28	11	16
	7	22	4	13	10	23	8	15
	10	23	6	13	7	14	4	11
	42	96	2	8	49	108	13	13
			20	66			57	87
Positive Rate		43.75		30.303		45.3704		65.5172
	2nd WT non		2nd WT IR		2nd KO non		2nd KO IR
	positive	Total	positive	Total	positive	Total	positive	Total
	5	7	6	13	10	10	9	9
	8	12	6	9	6	7	7	10
	6	11	6	10	7	8	8	12
	5	8	2	13	4	8	5	7
	6	7	4	9	6	8	8	10
	5	7	1	8	7	7	4	6
	6	8	2	9	8	9	7	10
	4	7	3	7	8	9	9	10
	8	13	6	16	4	7	6	8
	9	11	2	6	4	6	7	10
	8	13	2	8	3	11	6	8
			4	10	5	13	8	10
	70	104	44	118	72	103	84	110
Positive Rate		67.3077		37.2881		69.9029		76.3636
	3th WT non		3th WT IR		3th KO non		3th KO IR
	positive	Total	positive	Total	positive	Total	positive	Total
	7	12	2	6	7	7	18	26
	5	14	2	6	5	14	11	12
	6	11	2	14	8	17	10	13
	9	11	3	12	10	14	9	13
	7	11	4	12	9	10	12	13
	6	9	5	10	11	12	8	17
	6	10	2	7	9	14	7	11
	6	14	2	8	5	12	8	15
	5	18	2	6	6	11	9	17
	5	17	2	16	5	10	5	8
	4	7	3	13	8	8	6	7
	5	12	3	13	4	8	5	8
			1	11
			2	13
			1	15
			4	17
	71	146	40	179	87	137	108	160
Positive Rate		48.6301		22.3464		63.5036		67.5
