# Supplementary material for: Nuclear PD-L1 triggers tumour-associated inflammation upon DNA damage
Source: EMBO Rep. 2025 Jan 2;26(3):635–55. doi: 10.1038/s44319-024-00354-9 (PMC11811057; doi:10.1038/s44319-024-00354-9)
Supplement: Supplementary file 8 — Figure EV1-5 Source Data [file 44319_2024_354_MOESM8_ESM.zip › Figure EV1-5/Figure EV1/EV1B/EV1B.xlsx]

## Sheet: EV1B
pChk1/Chk1_DOXO
#1		Total Chk1	pChk1					Summary
WT	0	9647.55	313.263	0.0324707	1		WT	Average	1	4.67005	7.17539	11.9036	20.9181
	0.5	5265.48	669.284	0.127108	3.91454			#1	1	3.91454	5.96734	14.518	22.2118
	1	7393.89	1432.67	0.193764	5.96734			#2	1	5.42556	8.38345	9.28922	19.6244
	2	10640.8	5016.2	0.471411	14.518
	4	19095.4	13772.2	0.721233	22.2118
KO	0	16408.3	625.456	0.0381183	1
	0.5	13674.3	913.284	0.0667886	1.75214
	1	12645.2	1661.11	0.131363	3.4462
	2	16254	3133.86	0.192806	5.0581		KO	Average	1	2.70817	3.60725	5.42977	14.3936
	4	14615	7729.98	0.528907	13.8754			#1	1	1.75214	3.4462	5.0581	13.8754
								#2	1	3.6642	3.76829	5.80143	14.9117
#2
WT	0	10819.2	617.213	0.057048	1
	0.5	8189.23	2534.71	0.309517	5.42556
	1	12691.3	6069.73	0.478259	8.38345
	2	13260.9	7027.37	0.529932	9.28922
	4	12879.2	14418.7	1.11953	19.6244
KO	0	11846.8	571.042	0.048202	1
	0.5	12789.4	2258.89	0.176622	3.6642
	1	10360.6	1881.89	0.181639	3.76829
	2	12091.3	3381.22	0.279641	5.80143
	4	8630.06	6203.06	0.718774	14.9117
