# Supplementary material for: Nuclear PD-L1 triggers tumour-associated inflammation upon DNA damage
Source: EMBO Rep. 2025 Jan 2;26(3):635–55. doi: 10.1038/s44319-024-00354-9 (PMC11811057; doi:10.1038/s44319-024-00354-9)
Supplement: Supplementary file 8 — Figure EV1-5 Source Data [file 44319_2024_354_MOESM8_ESM.zip › Figure EV1-5/Figure EV1/EV1A/EV1A.xlsx]

## Sheet: EV1A
pChk1/Chk1_IR
#1	Total Chk1		pChk1				Summary
WT	0	6170.65	1184.78	0.192002	1		Average	1	0.776147	1.13788	3.62457	5.67237
	0.5	6214.06	1019.99	0.164142	0.854898		#1	1	0.854898	1.73255	3.8916	5.04901
	1	6716.77	2234.36	0.332653	1.73255		#2	1	0.697395	0.543206	3.35754	6.29572
	2	6519.06	4871.01	0.747195	3.8916
	4	10188	9876.48	0.969421	5.04901
KO	0	6771.89	659.184	0.0973412	1
	0.5	7920.18	814.234	0.102805	1.05613
	1	11323.1	1640.53	0.144884	1.48841
	2	14342.6	1177.7	0.0821119	0.843547		Average	1	1.12471	1.09596	1.42075	1.46712
	4	10078.3	782.335	0.0776257	0.797459		#1	1	1.05613	1.48841	0.843547	0.797459
							#2	1	1.1933	0.703511	1.99795	2.13678
#2
WT	0	5973.99	385.021	0.0644495	1
	0.5	9694.77	435.749	0.0449468	0.697395
	1	13176	461.284	0.0350094	0.543206
	2	13111.3	2837.18	0.216392	3.35754
	4	11743.1	4764.82	0.405756	6.29572
KO	0	8179.65	392.263	0.047956	1
	0.5	9740.48	557.405	0.0572256	1.1933
	1	9199.99	310.385	0.0337375	0.703511
	2	12532.9	1200.82	0.0958135	1.99795
	4	6428.11	658.698	0.102471	2.13678
